# Supplementary material for: N-Benzoyl-N-(1,4-dioxonaphthalen-2-yl)benzamide
Source: Acta Crystallogr Sect E Struct Rep Online. 2012 Jul 7;68(Pt 8):o2379. doi: 10.1107/S1600536812030231 (PMC3414307; doi:10.1107/S1600536812030231)
Supplement: Supplementary file 1 [file e-68-o2379-sup1.cif]

##############################################################################
#                                                                            #
# This CIF contains the data in a paper accepted for publication in          #
# Acta Crystallographica Section E. It conforms to the requirements of       #
# Notes for Authors for Acta Crystallographica Section E, and has been       #
# peer reviewed under the auspices of the IUCr Commission on Journals.       #
#                                                                            #
# Full details of the Crystallographic Information File format               #
# are given in the paper "The Crystallographic Information File (CIF):       #
# a New Standard Archive File for Crystallography" by S. R. Hall, F. H.      #
# Allen and I. D. Brown [Acta Cryst. (1991), A47, 655-685].                  #
#                                                                            #
# The current version of the core CIF dictionary is obtainable from          #
# ftp://ftp.iucr.org/pub/cif_core.dic.                                       #
#                                                                            #
# Software is freely available for graphical display of the structure(s)     #
# in this CIF. For information consult the CIF software page                 #
# http://www.iucr.org/resources/cif/software.                                #
#                                                                            #
# This file may be used for bona fide research purposes within the           #
# scientific community so long as proper attribution is given to the journal # 
# article from which it was obtained.                                        #
#                                                                            #
##############################################################################
data_I
_audit_creation_method     SHELXL-97
_chemical_name_systematic
;
<i>N</i>-Benzoyl-<i>N</i>-(1,4-dioxonaphthalen-2-yl)benzamide
;
_chemical_name_common
;
2-[Bis(benzoyl)amino]-1,4-naphthoquinone
;
_chemical_formula_moiety     'C24 H15 N O4'
_chemical_formula_sum     'C24 H15 N O4'
_chemical_formula_iupac     'C24 H15 N O4'
_chemical_formula_weight     381.37
_chemical_melting_point     ?
_symmetry_cell_setting     triclinic
_symmetry_space_group_name_H-M     'P -1'
_symmetry_space_group_name_Hall     '-P 1'
loop_
    _symmetry_equiv_pos_as_xyz
    'x, y, z'
    '-x, -y, -z'
_cell_length_a     9.8704(11)
_cell_length_b     12.6776(11)
_cell_length_c     15.6472(14)
_cell_angle_alpha     90.735(7)
_cell_angle_beta     98.213(9)
_cell_angle_gamma     108.187(9)
_cell_volume     1837.6(3)
_cell_formula_units_Z     4
_cell_measurement_reflns_used     3142
_cell_measurement_theta_min     3.0301
_cell_measurement_theta_max     34.9014
_cell_measurement_temperature     123(2)
_exptl_crystal_description     block
_exptl_crystal_colour     colorless
_exptl_crystal_size_max     0.52
_exptl_crystal_size_mid     0.28
_exptl_crystal_size_min     0.15
_exptl_crystal_density_diffrn     1.378
_exptl_crystal_density_meas     ?
_exptl_crystal_density_method     'not measured'
_exptl_crystal_F_000     792
_exptl_absorpt_coefficient_mu     0.095
_exptl_absorpt_correction_type     multi-scan
_exptl_absorpt_process_details
;
(CrysAlis PRO; Oxford Diffraction, 2007)
;
_exptl_absorpt_correction_T_min     0.75062
_exptl_absorpt_correction_T_max     1.00000
_exptl_special_details     ?
_diffrn_ambient_temperature     123(2)
_diffrn_radiation_type     MoK\a
_diffrn_radiation_wavelength     0.71073
_diffrn_radiation_source     'Enhance (Mo) X-ray Source'
_diffrn_radiation_monochromator     graphite
_diffrn_measurement_device_type     'Oxford Diffraction Xcalibur Ruby Gemini'
_diffrn_measurement_method     '\w scans'
_diffrn_detector_area_resol_mean     10.5081
_diffrn_reflns_number     26547
_diffrn_reflns_av_R_equivalents     0.0000
_diffrn_reflns_av_sigmaI/netI     0.0521
_diffrn_reflns_theta_min     3.05
_diffrn_reflns_theta_max     35.23
_diffrn_reflns_theta_full     25.50
_diffrn_measured_fraction_theta_max     0.929
_diffrn_measured_fraction_theta_full     0.997
_diffrn_reflns_limit_h_min     -15
_diffrn_reflns_limit_h_max     15
_diffrn_reflns_limit_k_min     -20
_diffrn_reflns_limit_k_max     20
_diffrn_reflns_limit_l_min     -24
_diffrn_reflns_limit_l_max     21
_diffrn_standards_number     ?
_diffrn_standards_interval_count     ?
_diffrn_standards_interval_time     ?
_diffrn_standards_decay_%     ?
_refine_special_details
;
Refinement of <i>F</i>^2^ against ALL reflections. The weighted <i>R</i>-factor
<i>wR</i> and goodness of fit <i>S</i> are based on <i>F</i>^2^, conventional
<i>R</i>-factors <i>R</i> are based on <i>F</i>, with <i>F</i> set to zero for
negative <i>F</i>^2^. The threshold expression of <i>F</i>^2^ >
\s(<i>F</i>^2^) is used only for calculating <i>R</i>-factors(gt) <i>etc</i>.
and is not relevant to the choice of reflections for refinement.
<i>R</i>-factors based on <i>F</i>^2^ are statistically about twice as large
as those based on <i>F</i>, and <i>R</i>- factors based on ALL data will be
even larger.
;
_reflns_number_total     26547
_reflns_number_gt     17970
_reflns_threshold_expression     I>2sigma(I)
_refine_ls_structure_factor_coef     Fsqd
_refine_ls_matrix_type     full
_refine_ls_R_factor_all     0.1044
_refine_ls_R_factor_gt     0.0696
_refine_ls_wR_factor_gt     0.2017
_refine_ls_wR_factor_ref     0.2205
_refine_ls_goodness_of_fit_ref     1.033
_refine_ls_restrained_S_all     1.033
_refine_ls_number_reflns     26547
_refine_ls_number_parameters     524
_refine_ls_number_restraints     0
_refine_ls_hydrogen_treatment     constr
_refine_ls_weighting_scheme     calc
_refine_ls_weighting_details
                 'calc w=1/[\s^2^(Fo^2^)+(0.1412P)^2^] where P=(Fo^2^+2Fc^2^)/3'
_atom_sites_solution_hydrogens     geom
_atom_sites_solution_primary     direct
_atom_sites_solution_secondary     difmap
_refine_ls_shift/su_max     0.001
_refine_ls_shift/su_mean     0.000
_refine_diff_density_max     0.701
_refine_diff_density_min     -0.426
_refine_ls_extinction_method     none
_refine_ls_extinction_coef     ?
loop_
    _atom_type_symbol
    _atom_type_description
    _atom_type_scat_dispersion_real
    _atom_type_scat_dispersion_imag
    _atom_type_scat_source
    'C' 'C' 0.0033 0.0016
                         'International Tables Vol C Tables 4.2.6.8 and 6.1.1.4'
    'H' 'H' 0.0000 0.0000
                         'International Tables Vol C Tables 4.2.6.8 and 6.1.1.4'
    'N' 'N' 0.0061 0.0033
                         'International Tables Vol C Tables 4.2.6.8 and 6.1.1.4'
    'O' 'O' 0.0106 0.0060
                         'International Tables Vol C Tables 4.2.6.8 and 6.1.1.4'
_computing_data_collection
;
CrysAlis PRO (Oxford Diffraction, 2007)
;
_computing_cell_refinement
;
CrysAlis PRO (Oxford Diffraction, 2007)
;
_computing_data_reduction
;
CrysAlis PRO (Oxford Diffraction, 2007)
;
_computing_structure_solution     'SHELXS97 (Sheldrick, 2008)'
_computing_structure_refinement     'SHELXL97 (Sheldrick, 2008)'
_computing_molecular_graphics     'SHELXTL (Sheldrick, 2008)'
_computing_publication_material     'SHELXTL (Sheldrick, 2008)'
loop_
    _atom_site_type_symbol
    _atom_site_label
    _atom_site_fract_x
    _atom_site_fract_y
    _atom_site_fract_z
    _atom_site_U_iso_or_equiv
    _atom_site_adp_type
    _atom_site_calc_flag
    _atom_site_refinement_flags
    _atom_site_occupancy
    _atom_site_symmetry_multiplicity
    _atom_site_disorder_assembly
    _atom_site_disorder_group
    O O1A 0.61934(11) 0.65075(8) 1.11669(6) 0.0244(2) Uani d . 1 1 . .
    O O2A 0.15230(10) 0.64038(8) 0.89442(6) 0.02104(19) Uani d . 1 1 . .
    O O3A 0.50651(10) 1.01393(8) 0.90297(6) 0.02088(19) Uani d . 1 1 . .
    O O4A 0.18605(11) 0.84042(8) 1.00964(6) 0.02152(19) Uani d . 1 1 . .
    N N1A 0.36272(12) 0.84143(9) 0.93028(7) 0.0166(2) Uani d . 1 1 . .
    C C1A 0.37834(13) 0.74566(10) 0.97147(7) 0.0153(2) Uani d . 1 1 . .
    C C2A 0.49758(14) 0.74697(10) 1.02443(8) 0.0173(2) Uani d . 1 1 . .
    H H2AA 0.5767 0.8139 1.0342 0.021 Uiso calc R 1 1 . .
    C C3A 0.50990(14) 0.64715(10) 1.06827(8) 0.0173(2) Uani d . 1 1 . .
    C C4A 0.38274(13) 0.54455(10) 1.05355(7) 0.0160(2) Uani d . 1 1 . .
    C C5A 0.38512(15) 0.45054(11) 1.09716(9) 0.0209(2) Uani d . 1 1 . .
    H H5AA 0.4686 0.4515 1.1362 0.025 Uiso calc R 1 1 . .
    C C6A 0.26582(16) 0.35463(11) 1.08401(9) 0.0240(3) Uani d . 1 1 . .
    H H6AA 0.2685 0.2902 1.1137 0.029 Uiso calc R 1 1 . .
    C C7A 0.14371(16) 0.35298(11) 1.02791(9) 0.0230(3) Uani d . 1 1 . .
    H H7AA 0.0620 0.2877 1.0195 0.028 Uiso calc R 1 1 . .
    C C8A 0.14043(15) 0.44648(11) 0.98398(8) 0.0198(2) Uani d . 1 1 . .
    H H8AA 0.0567 0.4450 0.9449 0.024 Uiso calc R 1 1 . .
    C C9A 0.25916(14) 0.54244(10) 0.99677(7) 0.0158(2) Uani d . 1 1 . .
    C C10A 0.25331(13) 0.64191(10) 0.94990(7) 0.0155(2) Uani d . 1 1 . .
    C C11A 0.47714(14) 0.91402(10) 0.89268(7) 0.0165(2) Uani d . 1 1 . .
    C C12A 0.55113(14) 0.86068(10) 0.83735(8) 0.0166(2) Uani d . 1 1 . .
    C C13A 0.47877(15) 0.75844(11) 0.79278(8) 0.0187(2) Uani d . 1 1 . .
    H H13A 0.3835 0.7184 0.8017 0.022 Uiso calc R 1 1 . .
    C C14A 0.54511(16) 0.71467(12) 0.73529(8) 0.0226(3) Uani d . 1 1 . .
    H H14A 0.4952 0.6450 0.7046 0.027 Uiso calc R 1 1 . .
    C C15A 0.68457(17) 0.77295(13) 0.72280(8) 0.0251(3) Uani d . 1 1 . .
    H H15A 0.7307 0.7429 0.6840 0.030 Uiso calc R 1 1 . .
    C C16A 0.75694(16) 0.87551(13) 0.76714(9) 0.0253(3) Uani d . 1 1 . .
    H H16A 0.8525 0.9152 0.7585 0.030 Uiso calc R 1 1 . .
    C C17A 0.69028(15) 0.92022(11) 0.82395(8) 0.0207(2) Uani d . 1 1 . .
    H H17A 0.7392 0.9908 0.8534 0.025 Uiso calc R 1 1 . .
    C C18A 0.24559(14) 0.87524(10) 0.94867(8) 0.0169(2) Uani d . 1 1 . .
    C C19A 0.19812(14) 0.95011(11) 0.88779(9) 0.0206(2) Uani d . 1 1 . .
    C C20A 0.20504(17) 0.94166(13) 0.79946(9) 0.0271(3) Uani d . 1 1 . .
    H H20A 0.2413 0.8876 0.7771 0.033 Uiso calc R 1 1 . .
    C C21A 0.15885(19) 1.01249(15) 0.74495(11) 0.0367(4) Uani d . 1 1 . .
    H H21A 0.1623 1.0066 0.6848 0.044 Uiso calc R 1 1 . .
    C C22A 0.10775(19) 1.09162(14) 0.77739(13) 0.0410(4) Uani d . 1 1 . .
    H H22A 0.0791 1.1415 0.7397 0.049 Uiso calc R 1 1 . .
    C C23A 0.09770(19) 1.09917(14) 0.86423(13) 0.0389(4) Uani d . 1 1 . .
    H H23A 0.0609 1.1532 0.8860 0.047 Uiso calc R 1 1 . .
    C C24A 0.14178(16) 1.02722(12) 0.91974(10) 0.0268(3) Uani d . 1 1 . .
    H H24A 0.1333 1.0309 0.9793 0.032 Uiso calc R 1 1 . .
    O O1B 0.60121(11) 0.13107(9) 0.39332(6) 0.0239(2) Uani d . 1 1 . .
    O O2B 0.18809(11) 0.14122(8) 0.57590(6) 0.02112(19) Uani d . 1 1 . .
    O O3B 0.53144(11) 0.51594(8) 0.59971(6) 0.01961(18) Uani d . 1 1 . .
    O O4B 0.18878(11) 0.32712(8) 0.45919(6) 0.0232(2) Uani d . 1 1 . .
    N N1B 0.38724(11) 0.33871(9) 0.55734(6) 0.01598(19) Uani d . 1 1 . .
    C C1B 0.39502(13) 0.23977(10) 0.51787(7) 0.0149(2) Uani d . 1 1 . .
    C C2B 0.50258(14) 0.23682(11) 0.47547(8) 0.0181(2) Uani d . 1 1 . .
    H H2BA 0.5809 0.3029 0.4738 0.022 Uiso calc R 1 1 . .
    C C3B 0.50210(14) 0.13280(11) 0.43110(8) 0.0176(2) Uani d . 1 1 . .
    C C4B 0.37397(14) 0.03230(10) 0.43147(7) 0.0170(2) Uani d . 1 1 . .
    C C5B 0.36221(16) -0.06502(11) 0.38440(8) 0.0216(3) Uani d . 1 1 . .
    H H5BA 0.4353 -0.0670 0.3515 0.026 Uiso calc R 1 1 . .
    C C6B 0.24392(16) -0.15902(12) 0.38559(9) 0.0248(3) Uani d . 1 1 . .
    H H6BA 0.2356 -0.2249 0.3528 0.030 Uiso calc R 1 1 . .
    C C7B 0.13726(15) -0.15763(11) 0.43448(9) 0.0242(3) Uani d . 1 1 . .
    H H7BA 0.0570 -0.2226 0.4354 0.029 Uiso calc R 1 1 . .
    C C8B 0.14839(15) -0.06103(11) 0.48195(9) 0.0215(2) Uani d . 1 1 . .
    H H8BA 0.0764 -0.0600 0.5160 0.026 Uiso calc R 1 1 . .
    C C9B 0.26546(13) 0.03420(10) 0.47945(8) 0.0163(2) Uani d . 1 1 . .
    C C10B 0.27458(13) 0.13758(10) 0.52801(7) 0.0157(2) Uani d . 1 1 . .
    C C11B 0.50716(13) 0.41715(10) 0.60839(7) 0.0155(2) Uani d . 1 1 . .
    C C12B 0.59360(13) 0.37346(10) 0.67570(7) 0.0164(2) Uani d . 1 1 . .
    C C13B 0.53263(14) 0.27461(11) 0.71402(8) 0.0179(2) Uani d . 1 1 . .
    H H13B 0.4363 0.2297 0.6932 0.021 Uiso calc R 1 1 . .
    C C14B 0.61293(16) 0.24183(12) 0.78280(8) 0.0226(3) Uani d . 1 1 . .
    H H14B 0.5723 0.1742 0.8088 0.027 Uiso calc R 1 1 . .
    C C15B 0.75295(17) 0.30876(13) 0.81313(8) 0.0258(3) Uani d . 1 1 . .
    H H15B 0.8081 0.2866 0.8601 0.031 Uiso calc R 1 1 . .
    C C16B 0.81343(16) 0.40773(13) 0.77565(8) 0.0247(3) Uani d . 1 1 . .
    H H16B 0.9095 0.4529 0.7968 0.030 Uiso calc R 1 1 . .
    C C17B 0.73313(14) 0.44047(11) 0.70715(8) 0.0199(2) Uani d . 1 1 . .
    H H17B 0.7736 0.5087 0.6818 0.024 Uiso calc R 1 1 . .
    C C18B 0.26274(14) 0.36802(10) 0.52716(8) 0.0174(2) Uani d . 1 1 . .
    C C19B 0.22434(13) 0.44303(10) 0.58654(8) 0.0176(2) Uani d . 1 1 . .
    C C20B 0.23316(15) 0.42713(11) 0.67508(8) 0.0211(2) Uani d . 1 1 . .
    H H20B 0.2701 0.3713 0.6990 0.025 Uiso calc R 1 1 . .
    C C21B 0.18735(16) 0.49364(13) 0.72766(9) 0.0251(3) Uani d . 1 1 . .
    H H21B 0.1918 0.4826 0.7878 0.030 Uiso calc R 1 1 . .
    C C22B 0.13520(16) 0.57591(13) 0.69353(10) 0.0266(3) Uani d . 1 1 . .
    H H22B 0.1049 0.6215 0.7303 0.032 Uiso calc R 1 1 . .
    C C23B 0.12693(16) 0.59214(12) 0.60551(10) 0.0257(3) Uani d . 1 1 . .
    H H23B 0.0923 0.6493 0.5821 0.031 Uiso calc R 1 1 . .
    C C24B 0.16968(15) 0.52406(11) 0.55198(9) 0.0215(3) Uani d . 1 1 . .
    H H24B 0.1613 0.5332 0.4915 0.026 Uiso calc R 1 1 . .
loop_
    _atom_site_aniso_label
    _atom_site_aniso_U_11
    _atom_site_aniso_U_22
    _atom_site_aniso_U_33
    _atom_site_aniso_U_12
    _atom_site_aniso_U_13
    _atom_site_aniso_U_23
    O1A 0.0214(5) 0.0244(5) 0.0260(5) 0.0075(4) -0.0014(4) 0.0038(4)
    O2A 0.0221(5) 0.0188(4) 0.0199(4) 0.0053(4) -0.0014(3) 0.0022(3)
    O3A 0.0260(5) 0.0144(4) 0.0220(4) 0.0050(4) 0.0060(4) 0.0017(3)
    O4A 0.0227(5) 0.0232(5) 0.0195(4) 0.0068(4) 0.0074(3) 0.0027(4)
    N1A 0.0217(5) 0.0134(4) 0.0162(4) 0.0065(4) 0.0057(4) 0.0035(4)
    C1A 0.0192(6) 0.0133(5) 0.0144(5) 0.0052(4) 0.0049(4) 0.0027(4)
    C2A 0.0181(6) 0.0146(5) 0.0184(5) 0.0036(4) 0.0038(4) 0.0004(4)
    C3A 0.0185(6) 0.0174(5) 0.0163(5) 0.0056(4) 0.0034(4) 0.0007(4)
    C4A 0.0178(5) 0.0156(5) 0.0154(5) 0.0060(4) 0.0041(4) 0.0022(4)
    C5A 0.0237(6) 0.0189(6) 0.0217(6) 0.0089(5) 0.0033(5) 0.0047(5)
    C6A 0.0289(7) 0.0163(6) 0.0272(6) 0.0067(5) 0.0062(5) 0.0085(5)
    C7A 0.0245(7) 0.0149(5) 0.0287(7) 0.0036(5) 0.0074(5) 0.0034(5)
    C8A 0.0197(6) 0.0171(5) 0.0219(6) 0.0054(5) 0.0025(4) 0.0007(4)
    C9A 0.0191(6) 0.0141(5) 0.0151(5) 0.0060(4) 0.0040(4) 0.0011(4)
    C10A 0.0193(6) 0.0139(5) 0.0140(5) 0.0060(4) 0.0035(4) 0.0007(4)
    C11A 0.0196(6) 0.0161(5) 0.0134(5) 0.0052(4) 0.0027(4) 0.0022(4)
    C12A 0.0211(6) 0.0157(5) 0.0142(5) 0.0069(4) 0.0042(4) 0.0027(4)
    C13A 0.0243(6) 0.0175(5) 0.0153(5) 0.0073(5) 0.0044(4) 0.0017(4)
    C14A 0.0323(7) 0.0227(6) 0.0156(5) 0.0127(5) 0.0037(5) -0.0005(5)
    C15A 0.0330(8) 0.0327(7) 0.0180(6) 0.0197(6) 0.0094(5) 0.0056(5)
    C16A 0.0239(7) 0.0294(7) 0.0258(6) 0.0100(6) 0.0106(5) 0.0083(5)
    C17A 0.0222(6) 0.0197(6) 0.0205(6) 0.0054(5) 0.0064(5) 0.0051(5)
    C18A 0.0198(6) 0.0138(5) 0.0170(5) 0.0054(4) 0.0025(4) 0.0001(4)
    C19A 0.0194(6) 0.0186(6) 0.0239(6) 0.0067(5) 0.0023(5) 0.0040(5)
    C20A 0.0285(7) 0.0295(7) 0.0232(6) 0.0092(6) 0.0032(5) 0.0074(5)
    C21A 0.0333(9) 0.0418(9) 0.0315(8) 0.0086(7) 0.0001(6) 0.0172(7)
    C22A 0.0337(9) 0.0283(8) 0.0546(11) 0.0075(7) -0.0095(8) 0.0182(8)
    C23A 0.0348(9) 0.0237(7) 0.0571(11) 0.0149(7) -0.0085(8) 0.0021(7)
    C24A 0.0244(7) 0.0212(6) 0.0355(7) 0.0105(5) -0.0001(6) -0.0019(6)
    O1B 0.0253(5) 0.0267(5) 0.0251(5) 0.0130(4) 0.0103(4) 0.0033(4)
    O2B 0.0216(5) 0.0201(4) 0.0223(4) 0.0056(4) 0.0079(4) -0.0004(4)
    O3B 0.0238(5) 0.0150(4) 0.0200(4) 0.0059(3) 0.0039(3) 0.0006(3)
    O4B 0.0240(5) 0.0264(5) 0.0197(4) 0.0112(4) -0.0021(4) -0.0034(4)
    N1B 0.0171(5) 0.0149(5) 0.0164(4) 0.0062(4) 0.0018(4) -0.0007(4)
    C1B 0.0176(5) 0.0134(5) 0.0146(5) 0.0066(4) 0.0015(4) 0.0004(4)
    C2B 0.0198(6) 0.0179(5) 0.0178(5) 0.0070(5) 0.0047(4) 0.0020(4)
    C3B 0.0201(6) 0.0198(6) 0.0161(5) 0.0104(5) 0.0038(4) 0.0029(4)
    C4B 0.0213(6) 0.0180(5) 0.0144(5) 0.0105(5) 0.0012(4) 0.0011(4)
    C5B 0.0271(7) 0.0208(6) 0.0199(6) 0.0125(5) 0.0025(5) -0.0024(5)
    C6B 0.0307(7) 0.0189(6) 0.0258(6) 0.0116(5) -0.0004(5) -0.0050(5)
    C7B 0.0218(6) 0.0157(6) 0.0317(7) 0.0040(5) -0.0021(5) -0.0029(5)
    C8B 0.0191(6) 0.0183(6) 0.0269(6) 0.0066(5) 0.0017(5) -0.0015(5)
    C9B 0.0177(6) 0.0153(5) 0.0169(5) 0.0073(4) 0.0007(4) -0.0002(4)
    C10B 0.0166(5) 0.0154(5) 0.0157(5) 0.0061(4) 0.0017(4) 0.0004(4)
    C11B 0.0172(5) 0.0167(5) 0.0137(5) 0.0063(4) 0.0035(4) 0.0001(4)
    C12B 0.0183(6) 0.0184(5) 0.0137(5) 0.0073(4) 0.0029(4) -0.0001(4)
    C13B 0.0212(6) 0.0170(5) 0.0157(5) 0.0057(4) 0.0042(4) 0.0007(4)
    C14B 0.0344(7) 0.0233(6) 0.0149(5) 0.0148(6) 0.0066(5) 0.0034(5)
    C15B 0.0326(8) 0.0350(8) 0.0153(5) 0.0194(6) 0.0017(5) 0.0035(5)
    C16B 0.0233(7) 0.0324(7) 0.0184(6) 0.0104(6) 0.0000(5) 0.0013(5)
    C17B 0.0203(6) 0.0216(6) 0.0171(5) 0.0063(5) 0.0018(4) 0.0000(4)
    C18B 0.0172(6) 0.0171(5) 0.0192(5) 0.0073(4) 0.0025(4) 0.0017(4)
    C19B 0.0159(5) 0.0179(5) 0.0200(5) 0.0065(4) 0.0029(4) -0.0016(4)
    C20B 0.0207(6) 0.0225(6) 0.0212(6) 0.0079(5) 0.0047(5) 0.0007(5)
    C21B 0.0239(7) 0.0299(7) 0.0228(6) 0.0088(6) 0.0071(5) -0.0020(5)
    C22B 0.0228(7) 0.0274(7) 0.0308(7) 0.0103(5) 0.0045(5) -0.0098(6)
    C23B 0.0243(7) 0.0239(7) 0.0314(7) 0.0134(5) -0.0001(5) -0.0030(5)
    C24B 0.0198(6) 0.0228(6) 0.0229(6) 0.0097(5) -0.0001(5) -0.0003(5)
_geom_special_details
;
All e.s.d.'s (except the e.s.d. in the dihedral angle between two l.s. planes)
are estimated using the full covariance matrix. The cell e.s.d.'s are taken
into account individually in the estimation of e.s.d.'s in distances, angles
and torsion angles; correlations between e.s.d.'s in cell parameters are only
used when they are defined by crystal symmetry. An approximate (isotropic)
treatment of cell e.s.d.'s is used for estimating e.s.d.'s involving l.s.
planes.
;
loop_
    _geom_bond_atom_site_label_1
    _geom_bond_atom_site_label_2
    _geom_bond_site_symmetry_2
    _geom_bond_distance
    _geom_bond_publ_flag
    O1A C3A . 1.2154(16) ?
    O2A C10A . 1.2199(15) ?
    O3A C11A . 1.2109(15) ?
    O4A C18A . 1.2080(15) ?
    N1A C18A . 1.4158(16) ?
    N1A C1A . 1.4218(15) ?
    N1A C11A . 1.4226(16) ?
    C1A C2A . 1.3345(17) ?
    C1A C10A . 1.4911(18) ?
    C2A C3A . 1.4769(18) ?
    C2A H2AA . 0.9500 ?
    C3A C4A . 1.4869(18) ?
    C4A C5A . 1.3858(17) ?
    C4A C9A . 1.3955(17) ?
    C5A C6A . 1.392(2) ?
    C5A H5AA . 0.9500 ?
    C6A C7A . 1.380(2) ?
    C6A H6AA . 0.9500 ?
    C7A C8A . 1.3846(18) ?
    C7A H7AA . 0.9500 ?
    C8A C9A . 1.3893(18) ?
    C8A H8AA . 0.9500 ?
    C9A C10A . 1.4793(17) ?
    C11A C12A . 1.4880(17) ?
    C12A C13A . 1.3904(18) ?
    C12A C17A . 1.3926(18) ?
    C13A C14A . 1.3886(18) ?
    C13A H13A . 0.9500 ?
    C14A C15A . 1.387(2) ?
    C14A H14A . 0.9500 ?
    C15A C16A . 1.392(2) ?
    C15A H15A . 0.9500 ?
    C16A C17A . 1.3897(18) ?
    C16A H16A . 0.9500 ?
    C17A H17A . 0.9500 ?
    C18A C19A . 1.4836(18) ?
    C19A C24A . 1.3860(19) ?
    C19A C20A . 1.398(2) ?
    C20A C21A . 1.380(2) ?
    C20A H20A . 0.9500 ?
    C21A C22A . 1.376(3) ?
    C21A H21A . 0.9500 ?
    C22A C23A . 1.381(3) ?
    C22A H22A . 0.9500 ?
    C23A C24A . 1.391(2) ?
    C23A H23A . 0.9500 ?
    C24A H24A . 0.9500 ?
    O1B C3B . 1.2188(15) ?
    O2B C10B . 1.2243(15) ?
    O3B C11B . 1.2127(15) ?
    O4B C18B . 1.2086(15) ?
    N1B C18B . 1.4125(16) ?
    N1B C11B . 1.4152(16) ?
    N1B C1B . 1.4192(15) ?
    C1B C2B . 1.3395(17) ?
    C1B C10B . 1.4882(17) ?
    C2B C3B . 1.4807(17) ?
    C2B H2BA . 0.9500 ?
    C3B C4B . 1.4897(19) ?
    C4B C5B . 1.3933(17) ?
    C4B C9B . 1.3988(17) ?
    C5B C6B . 1.386(2) ?
    C5B H5BA . 0.9500 ?
    C6B C7B . 1.391(2) ?
    C6B H6BA . 0.9500 ?
    C7B C8B . 1.3903(18) ?
    C7B H7BA . 0.9500 ?
    C8B C9B . 1.3920(18) ?
    C8B H8BA . 0.9500 ?
    C9B C10B . 1.4780(16) ?
    C11B C12B . 1.4824(17) ?
    C12B C17B . 1.3877(18) ?
    C12B C13B . 1.3942(18) ?
    C13B C14B . 1.3901(18) ?
    C13B H13B . 0.9500 ?
    C14B C15B . 1.388(2) ?
    C14B H14B . 0.9500 ?
    C15B C16B . 1.388(2) ?
    C15B H15B . 0.9500 ?
    C16B C17B . 1.3869(18) ?
    C16B H16B . 0.9500 ?
    C17B H17B . 0.9500 ?
    C18B C19B . 1.4881(17) ?
    C19B C24B . 1.3841(18) ?
    C19B C20B . 1.3967(18) ?
    C20B C21B . 1.3852(18) ?
    C20B H20B . 0.9500 ?
    C21B C22B . 1.382(2) ?
    C21B H21B . 0.9500 ?
    C22B C23B . 1.390(2) ?
    C22B H22B . 0.9500 ?
    C23B C24B . 1.3907(19) ?
    C23B H23B . 0.9500 ?
    C24B H24B . 0.9500 ?
loop_
    _geom_angle_atom_site_label_1
    _geom_angle_atom_site_label_2
    _geom_angle_atom_site_label_3
    _geom_angle_site_symmetry_1
    _geom_angle_site_symmetry_3
    _geom_angle
    _geom_angle_publ_flag
    C18A N1A C1A . . 115.64(10) ?
    C18A N1A C11A . . 121.20(10) ?
    C1A N1A C11A . . 121.16(11) ?
    C2A C1A N1A . . 122.76(11) ?
    C2A C1A C10A . . 121.76(11) ?
    N1A C1A C10A . . 115.46(11) ?
    C1A C2A C3A . . 121.80(11) ?
    C1A C2A H2AA . . 119.1 ?
    C3A C2A H2AA . . 119.1 ?
    O1A C3A C2A . . 120.50(12) ?
    O1A C3A C4A . . 121.68(12) ?
    C2A C3A C4A . . 117.79(11) ?
    C5A C4A C9A . . 119.36(12) ?
    C5A C4A C3A . . 120.22(11) ?
    C9A C4A C3A . . 120.41(11) ?
    C4A C5A C6A . . 120.35(13) ?
    C4A C5A H5AA . . 119.8 ?
    C6A C5A H5AA . . 119.8 ?
    C7A C6A C5A . . 120.09(12) ?
    C7A C6A H6AA . . 120.0 ?
    C5A C6A H6AA . . 120.0 ?
    C6A C7A C8A . . 119.95(13) ?
    C6A C7A H7AA . . 120.0 ?
    C8A C7A H7AA . . 120.0 ?
    C7A C8A C9A . . 120.24(13) ?
    C7A C8A H8AA . . 119.9 ?
    C9A C8A H8AA . . 119.9 ?
    C8A C9A C4A . . 120.00(11) ?
    C8A C9A C10A . . 119.53(11) ?
    C4A C9A C10A . . 120.48(11) ?
    O2A C10A C9A . . 122.29(11) ?
    O2A C10A C1A . . 120.24(11) ?
    C9A C10A C1A . . 117.45(11) ?
    O3A C11A N1A . . 120.52(11) ?
    O3A C11A C12A . . 122.84(12) ?
    N1A C11A C12A . . 116.56(11) ?
    C13A C12A C17A . . 120.08(12) ?
    C13A C12A C11A . . 121.06(12) ?
    C17A C12A C11A . . 118.55(12) ?
    C14A C13A C12A . . 120.29(13) ?
    C14A C13A H13A . . 119.9 ?
    C12A C13A H13A . . 119.9 ?
    C15A C14A C13A . . 119.78(13) ?
    C15A C14A H14A . . 120.1 ?
    C13A C14A H14A . . 120.1 ?
    C14A C15A C16A . . 119.99(12) ?
    C14A C15A H15A . . 120.0 ?
    C16A C15A H15A . . 120.0 ?
    C17A C16A C15A . . 120.40(13) ?
    C17A C16A H16A . . 119.8 ?
    C15A C16A H16A . . 119.8 ?
    C16A C17A C12A . . 119.45(13) ?
    C16A C17A H17A . . 120.3 ?
    C12A C17A H17A . . 120.3 ?
    O4A C18A N1A . . 120.27(11) ?
    O4A C18A C19A . . 123.00(12) ?
    N1A C18A C19A . . 116.68(11) ?
    C24A C19A C20A . . 120.03(13) ?
    C24A C19A C18A . . 118.57(12) ?
    C20A C19A C18A . . 121.36(12) ?
    C21A C20A C19A . . 119.50(15) ?
    C21A C20A H20A . . 120.3 ?
    C19A C20A H20A . . 120.3 ?
    C22A C21A C20A . . 120.30(16) ?
    C22A C21A H21A . . 119.8 ?
    C20A C21A H21A . . 119.8 ?
    C21A C22A C23A . . 120.65(15) ?
    C21A C22A H22A . . 119.7 ?
    C23A C22A H22A . . 119.7 ?
    C22A C23A C24A . . 119.68(16) ?
    C22A C23A H23A . . 120.2 ?
    C24A C23A H23A . . 120.2 ?
    C19A C24A C23A . . 119.77(15) ?
    C19A C24A H24A . . 120.1 ?
    C23A C24A H24A . . 120.1 ?
    C18B N1B C11B . . 119.88(10) ?
    C18B N1B C1B . . 115.62(10) ?
    C11B N1B C1B . . 123.00(10) ?
    C2B C1B N1B . . 123.34(11) ?
    C2B C1B C10B . . 121.83(11) ?
    N1B C1B C10B . . 114.83(10) ?
    C1B C2B C3B . . 121.46(12) ?
    C1B C2B H2BA . . 119.3 ?
    C3B C2B H2BA . . 119.3 ?
    O1B C3B C2B . . 120.78(12) ?
    O1B C3B C4B . . 121.54(12) ?
    C2B C3B C4B . . 117.63(11) ?
    C5B C4B C9B . . 119.45(12) ?
    C5B C4B C3B . . 119.95(12) ?
    C9B C4B C3B . . 120.60(11) ?
    C6B C5B C4B . . 120.00(13) ?
    C6B C5B H5BA . . 120.0 ?
    C4B C5B H5BA . . 120.0 ?
    C5B C6B C7B . . 120.52(12) ?
    C5B C6B H6BA . . 119.7 ?
    C7B C6B H6BA . . 119.7 ?
    C8B C7B C6B . . 119.88(13) ?
    C8B C7B H7BA . . 120.1 ?
    C6B C7B H7BA . . 120.1 ?
    C7B C8B C9B . . 119.75(13) ?
    C7B C8B H8BA . . 120.1 ?
    C9B C8B H8BA . . 120.1 ?
    C8B C9B C4B . . 120.37(11) ?
    C8B C9B C10B . . 119.53(11) ?
    C4B C9B C10B . . 120.10(11) ?
    O2B C10B C9B . . 122.45(11) ?
    O2B C10B C1B . . 119.78(11) ?
    C9B C10B C1B . . 117.77(11) ?
    O3B C11B N1B . . 120.39(11) ?
    O3B C11B C12B . . 122.35(11) ?
    N1B C11B C12B . . 117.14(11) ?
    C17B C12B C13B . . 120.25(12) ?
    C17B C12B C11B . . 117.80(12) ?
    C13B C12B C11B . . 121.52(11) ?
    C14B C13B C12B . . 119.90(13) ?
    C14B C13B H13B . . 120.1 ?
    C12B C13B H13B . . 120.1 ?
    C15B C14B C13B . . 119.42(13) ?
    C15B C14B H14B . . 120.3 ?
    C13B C14B H14B . . 120.3 ?
    C14B C15B C16B . . 120.80(13) ?
    C14B C15B H15B . . 119.6 ?
    C16B C15B H15B . . 119.6 ?
    C17B C16B C15B . . 119.74(14) ?
    C17B C16B H16B . . 120.1 ?
    C15B C16B H16B . . 120.1 ?
    C16B C17B C12B . . 119.88(13) ?
    C16B C17B H17B . . 120.1 ?
    C12B C17B H17B . . 120.1 ?
    O4B C18B N1B . . 120.19(11) ?
    O4B C18B C19B . . 123.43(12) ?
    N1B C18B C19B . . 116.20(11) ?
    C24B C19B C20B . . 120.16(12) ?
    C24B C19B C18B . . 118.96(11) ?
    C20B C19B C18B . . 120.72(11) ?
    C21B C20B C19B . . 119.25(13) ?
    C21B C20B H20B . . 120.4 ?
    C19B C20B H20B . . 120.4 ?
    C22B C21B C20B . . 120.66(13) ?
    C22B C21B H21B . . 119.7 ?
    C20B C21B H21B . . 119.7 ?
    C21B C22B C23B . . 120.15(13) ?
    C21B C22B H22B . . 119.9 ?
    C23B C22B H22B . . 119.9 ?
    C22B C23B C24B . . 119.52(13) ?
    C22B C23B H23B . . 120.2 ?
    C24B C23B H23B . . 120.2 ?
    C19B C24B C23B . . 120.22(13) ?
    C19B C24B H24B . . 119.9 ?
    C23B C24B H24B . . 119.9 ?
loop_
    _geom_torsion_atom_site_label_1
    _geom_torsion_atom_site_label_2
    _geom_torsion_atom_site_label_3
    _geom_torsion_atom_site_label_4
    _geom_torsion_site_symmetry_1
    _geom_torsion_site_symmetry_2
    _geom_torsion_site_symmetry_3
    _geom_torsion_site_symmetry_4
    _geom_torsion
    _geom_torsion_publ_flag
    C18A N1A C1A C2A . . . . -121.12(13) ?
    C11A N1A C1A C2A . . . . 42.95(17) ?
    C18A N1A C1A C10A . . . . 60.33(14) ?
    C11A N1A C1A C10A . . . . -135.60(11) ?
    N1A C1A C2A C3A . . . . 178.38(11) ?
    C10A C1A C2A C3A . . . . -3.15(18) ?
    C1A C2A C3A O1A . . . . -179.48(12) ?
    C1A C2A C3A C4A . . . . -1.66(18) ?
    O1A C3A C4A C5A . . . . 1.75(19) ?
    C2A C3A C4A C5A . . . . -176.04(11) ?
    O1A C3A C4A C9A . . . . -179.21(12) ?
    C2A C3A C4A C9A . . . . 2.99(17) ?
    C9A C4A C5A C6A . . . . 0.46(19) ?
    C3A C4A C5A C6A . . . . 179.50(12) ?
    C4A C5A C6A C7A . . . . -0.6(2) ?
    C5A C6A C7A C8A . . . . 0.7(2) ?
    C6A C7A C8A C9A . . . . -0.6(2) ?
    C7A C8A C9A C4A . . . . 0.51(19) ?
    C7A C8A C9A C10A . . . . -179.45(12) ?
    C5A C4A C9A C8A . . . . -0.42(18) ?
    C3A C4A C9A C8A . . . . -179.46(11) ?
    C5A C4A C9A C10A . . . . 179.53(11) ?
    C3A C4A C9A C10A . . . . 0.49(17) ?
    C8A C9A C10A O2A . . . . -6.40(18) ?
    C4A C9A C10A O2A . . . . 173.65(11) ?
    C8A C9A C10A C1A . . . . 174.88(11) ?
    C4A C9A C10A C1A . . . . -5.08(17) ?
    C2A C1A C10A O2A . . . . -172.23(12) ?
    N1A C1A C10A O2A . . . . 6.34(17) ?
    C2A C1A C10A C9A . . . . 6.52(17) ?
    N1A C1A C10A C9A . . . . -174.91(10) ?
    C18A N1A C11A O3A . . . . 26.32(17) ?
    C1A N1A C11A O3A . . . . -136.86(12) ?
    C18A N1A C11A C12A . . . . -150.51(11) ?
    C1A N1A C11A C12A . . . . 46.31(15) ?
    O3A C11A C12A C13A . . . . -148.30(13) ?
    N1A C11A C12A C13A . . . . 28.45(17) ?
    O3A C11A C12A C17A . . . . 25.29(18) ?
    N1A C11A C12A C17A . . . . -157.96(11) ?
    C17A C12A C13A C14A . . . . 0.56(19) ?
    C11A C12A C13A C14A . . . . 174.05(11) ?
    C12A C13A C14A C15A . . . . 0.46(19) ?
    C13A C14A C15A C16A . . . . -0.7(2) ?
    C14A C15A C16A C17A . . . . -0.1(2) ?
    C15A C16A C17A C12A . . . . 1.1(2) ?
    C13A C12A C17A C16A . . . . -1.33(19) ?
    C11A C12A C17A C16A . . . . -174.98(11) ?
    C1A N1A C18A O4A . . . . 16.11(17) ?
    C11A N1A C18A O4A . . . . -147.96(12) ?
    C1A N1A C18A C19A . . . . -161.39(11) ?
    C11A N1A C18A C19A . . . . 34.55(16) ?
    O4A C18A C19A C24A . . . . 34.2(2) ?
    N1A C18A C19A C24A . . . . -148.34(13) ?
    O4A C18A C19A C20A . . . . -143.71(14) ?
    N1A C18A C19A C20A . . . . 33.72(18) ?
    C24A C19A C20A C21A . . . . 1.6(2) ?
    C18A C19A C20A C21A . . . . 179.56(14) ?
    C19A C20A C21A C22A . . . . 0.7(3) ?
    C20A C21A C22A C23A . . . . -2.0(3) ?
    C21A C22A C23A C24A . . . . 1.0(3) ?
    C20A C19A C24A C23A . . . . -2.6(2) ?
    C18A C19A C24A C23A . . . . 179.40(14) ?
    C22A C23A C24A C19A . . . . 1.3(3) ?
    C18B N1B C1B C2B . . . . 121.05(13) ?
    C11B N1B C1B C2B . . . . -44.89(17) ?
    C18B N1B C1B C10B . . . . -59.77(14) ?
    C11B N1B C1B C10B . . . . 134.29(12) ?
    N1B C1B C2B C3B . . . . -176.55(11) ?
    C10B C1B C2B C3B . . . . 4.32(18) ?
    C1B C2B C3B O1B . . . . -179.43(12) ?
    C1B C2B C3B C4B . . . . 2.96(17) ?
    O1B C3B C4B C5B . . . . -3.17(18) ?
    C2B C3B C4B C5B . . . . 174.43(11) ?
    O1B C3B C4B C9B . . . . 176.20(12) ?
    C2B C3B C4B C9B . . . . -6.21(17) ?
    C9B C4B C5B C6B . . . . -0.20(19) ?
    C3B C4B C5B C6B . . . . 179.17(12) ?
    C4B C5B C6B C7B . . . . -0.9(2) ?
    C5B C6B C7B C8B . . . . 0.6(2) ?
    C6B C7B C8B C9B . . . . 0.8(2) ?
    C7B C8B C9B C4B . . . . -1.84(19) ?
    C7B C8B C9B C10B . . . . 178.24(12) ?
    C5B C4B C9B C8B . . . . 1.57(18) ?
    C3B C4B C9B C8B . . . . -177.80(12) ?
    C5B C4B C9B C10B . . . . -178.51(11) ?
    C3B C4B C9B C10B . . . . 2.11(17) ?
    C8B C9B C10B O2B . . . . 5.41(19) ?
    C4B C9B C10B O2B . . . . -174.51(11) ?
    C8B C9B C10B C1B . . . . -175.12(11) ?
    C4B C9B C10B C1B . . . . 4.96(17) ?
    C2B C1B C10B O2B . . . . 171.11(12) ?
    N1B C1B C10B O2B . . . . -8.09(16) ?
    C2B C1B C10B C9B . . . . -8.38(17) ?
    N1B C1B C10B C9B . . . . 172.42(10) ?
    C18B N1B C11B O3B . . . . -29.07(17) ?
    C1B N1B C11B O3B . . . . 136.30(12) ?
    C18B N1B C11B C12B . . . . 146.89(11) ?
    C1B N1B C11B C12B . . . . -47.74(15) ?
    O3B C11B C12B C17B . . . . -24.03(17) ?
    N1B C11B C12B C17B . . . . 160.09(11) ?
    O3B C11B C12B C13B . . . . 148.41(12) ?
    N1B C11B C12B C13B . . . . -27.47(16) ?
    C17B C12B C13B C14B . . . . -1.38(18) ?
    C11B C12B C13B C14B . . . . -173.64(11) ?
    C12B C13B C14B C15B . . . . 0.62(19) ?
    C13B C14B C15B C16B . . . . 0.0(2) ?
    C14B C15B C16B C17B . . . . 0.1(2) ?
    C15B C16B C17B C12B . . . . -0.9(2) ?
    C13B C12B C17B C16B . . . . 1.51(19) ?
    C11B C12B C17B C16B . . . . 174.05(11) ?
    C11B N1B C18B O4B . . . . 149.16(12) ?
    C1B N1B C18B O4B . . . . -17.25(17) ?
    C11B N1B C18B C19B . . . . -35.53(16) ?
    C1B N1B C18B C19B . . . . 158.06(11) ?
    O4B C18B C19B C24B . . . . -42.44(19) ?
    N1B C18B C19B C24B . . . . 142.42(12) ?
    O4B C18B C19B C20B . . . . 132.94(14) ?
    N1B C18B C19B C20B . . . . -42.21(17) ?
    C24B C19B C20B C21B . . . . -0.3(2) ?
    C18B C19B C20B C21B . . . . -175.65(13) ?
    C19B C20B C21B C22B . . . . -0.9(2) ?
    C20B C21B C22B C23B . . . . 0.6(2) ?
    C21B C22B C23B C24B . . . . 0.9(2) ?
    C20B C19B C24B C23B . . . . 1.8(2) ?
    C18B C19B C24B C23B . . . . 177.18(13) ?
    C22B C23B C24B C19B . . . . -2.0(2) ?
loop_
    _geom_hbond_atom_site_label_D
    _geom_hbond_atom_site_label_H
    _geom_hbond_atom_site_label_A
    _geom_hbond_site_symmetry_A
    _geom_hbond_distance_DH
    _geom_hbond_distance_HA
    _geom_hbond_distance_DA
    _geom_hbond_angle_DHA
    C21A H21A O2B 1_565 0.95 2.41 3.1270(19) 132.1
    C14B H14B O3A 1_545 0.95 2.50 3.4345(17) 168.0
    C15B H15B O4A 2_667 0.95 2.62 3.4638(17) 148.4
    C22B H22B O2A . 0.95 2.54 3.2054(17) 127.4
    C14A H14A O3B . 0.95 2.44 3.2303(16) 140.2
data_global
_journal_date_recd_electronic     2012-07-02
_journal_date_accepted     2012-07-02
_journal_name_full     'Acta Crystallographica, Section E'
_journal_year     2012
_journal_volume     68
_journal_issue      8
_journal_page_first     o2379
_journal_page_last     o2379
_journal_paper_category     QO
_journal_paper_doi     10.1107/S1600536812030231
_journal_coeditor_code     JJ2146
_publ_contact_author_name     'Ray J. Butcher'
_publ_contact_author_address
;
Department of Chemistry
Howard University
525 College Street NW
Washington, DC 2059
USA
;
_publ_contact_author_email     'rbutcher99@yahoo.com'
_publ_contact_author_fax     '202-806-5442'
_publ_contact_author_phone     '202-806-9892'
_publ_section_title
;
<i>N</i>-Benzoyl-<i>N</i>-(1,4-dioxonaphthalen-2-yl)benzamide
;
loop_
    _publ_author_name
    _publ_author_footnote
    _publ_author_address
    'Brandy, Yakini' ?
;
Department of Chemistry
Howard University
525 College Street NW
Washington
DC 20059
USA
;
    'Butcher, Ray J.' .
;
Department of Chemistry
Howard University
525 College Street NW
Washington
DC 20059
USA
;
    'Bakare, Oladapo' .
;
Department of Chemistry
Howard University
525 College Street NW
Washington
DC 20059
USA
;
