# Supplementary material for: N-Benzoyl-N-(1,4-dioxonaphthalen-2-yl)benzamide
Source: Acta Crystallogr Sect E Struct Rep Online. 2012 Jul 7;68(Pt 8):o2379. doi: 10.1107/S1600536812030231 (PMC3414307; doi:10.1107/S1600536812030231)
Supplement: Supplementary file 2 [file e-68-o2379-Isup2.hkl]

# 
# h,k,l, Fc-squared, Fo-squared, sigma(Fo-squared) and status flag 
# 
data_I
_shelx_title '    ysb77b-5_twin1_hklf4 in P-1' 
_shelx_refln_list_code          4 
_shelx_F_calc_maximum      159.48 
_exptl_crystal_F_000       792.00 
_reflns_d_resolution_high  0.6160 
 
loop_ 
 _symmetry_equiv_pos_as_xyz 
 'x, y, z' 
 '-x, -y, -z' 
 
_cell_length_a     9.8704 
_cell_length_b    12.6776 
_cell_length_c    15.6472 
_cell_angle_alpha  90.735 
_cell_angle_beta   98.213 
_cell_angle_gamma 108.187 
 
_shelx_F_squared_multiplier     1.000 
 
loop_ 
 _refln_index_h 
 _refln_index_k 
 _refln_index_l 
 _refln_F_squared_calc 
 _refln_F_squared_meas 
 _refln_F_squared_sigma 
 _refln_observed_status 
   0   0  -3      216.29      241.48      1.33 o 
   0   0  -4      870.72      906.15      2.68 o 
   0   0  -5        3.40        6.34      0.67 o 
   0   0   5      100.53      106.16      1.64 o 
   0   0   6     2794.90     3063.25      7.27 o 
   0   0   6     3708.65     4220.44     10.43 o 
   0   0  -7      215.36      239.69      1.79 o 
   0   0   8       31.35       48.97      1.46 o 
   0   0   9      125.51      157.01      2.40 o 
   0   0  10     1247.89     1384.01      6.94 o 
   0   0 -11       40.44       57.48      2.28 o 
   0   0 -12       54.75       67.21      2.83 o 
   0   0 -13       13.15       16.00      2.35 o 
   0   0 -14      161.26      170.65      4.41 o 
   0   0 -15       34.30       33.45      3.03 o 
   0   0 -16       53.26       59.34      4.25 o 
   0   0 -16       62.22       48.09      8.49 o 
   0   0 -17        0.12        4.43      2.95 o 
   0   0 -18      159.59      148.16      5.07 o 
   0   0 -19       72.33       78.32      4.45 o 
   0   0 -20       57.44       59.49      4.50 o 
   0   0 -21       45.41       60.37      5.53 o 
   0   0 -21      163.57      150.03     13.20 o 
   0   0 -22       98.66       99.96      5.36 o 
   0   0 -23       22.38       21.59      7.99 o 
   0   0 -24      110.74       98.90     13.26 o 
   0   1 -24        5.36       13.45     11.35 o 
   0   1 -23       11.61       11.22      8.24 o 
   0   1 -22      180.31      176.01      7.89 o 
   0   1 -21       39.70       51.39      4.49 o 
   0   1 -20        2.94        4.74      3.59 o 
   0   1 -19       13.11       15.94      3.66 o 
   0   1 -18       96.41       95.76      4.51 o 
   0   1 -17      146.03      164.69      5.06 o 
   0   1 -16       20.78       26.96      3.08 o 
   0   1 -15      274.27      273.30      5.52 o 
   0   1 -14       21.80       23.53      2.64 o 
   0   1 -13        6.05        5.29      2.22 o 
   0   1 -12      177.48      224.70      4.35 o 
   0   1 -11        4.20        8.39      2.44 o 
   0   1 -10      471.32      490.58      5.49 o 
   0   1  -9        0.25        1.22      0.84 o 
   0   1  -8      273.72      327.47      2.61 o 
   0   1  -7      867.95     1001.03      3.74 o 
   0   1  -6        0.14        0.64      0.69 o 
   0   1  -6      257.35      293.31      3.17 o 
   0   1  -5      572.13      633.85      3.63 o 
   0   1  -5     1693.58     1771.84      6.40 o 
   0   1  -4      146.08      146.45      1.53 o 
   0   1  -3     4954.51     5504.61     34.47 o 
   0   1  -2     1360.50     1433.96      7.07 o 
   0  -1  -2     1718.94     1750.29     19.43 o 
   0   1   3     5687.72     5938.14     30.92 o 
   0  -1  -4     1028.36     1084.98      3.55 o 
   0   1   5       15.88       19.54      1.41 o 
   0   1   5      299.59      375.72      2.95 o 
   0   1   6      154.17      172.47      2.04 o 
   0  -1  -6      401.36      513.61      3.74 o 
   0   1   7      134.61      164.77      1.67 o 
   0   1   8      102.41      120.24      1.71 o 
   0   1   9        0.02        0.36      0.86 o 
   0  -1 -10       71.00       73.32      1.64 o 
   0  -1 -11     1077.32     1244.76      6.83 o 
   0  -1 -12       20.45       23.86      1.62 o 
   0  -1 -13       69.19       69.78      2.21 o 
   0  -1 -14       48.23       40.07      2.96 o 
   0  -1 -15       21.18       24.49      2.91 o 
   0  -1 -16       20.13       17.44      2.90 o 
   0  -1 -17       84.19       87.47      4.17 o 
   0  -1 -18        1.11        4.53      3.15 o 
   0  -1 -19      224.75      231.19      6.16 o 
   0  -1 -20      146.35      153.50      5.58 o 
   0  -1 -21       34.40       38.74      5.00 o 
   0  -1 -21       35.41       27.15     10.46 o 
   0  -1 -22       71.34       61.74      6.32 o 
   0  -1 -23       29.83       33.07      6.07 o 
   0  -1 -24        2.47       -7.15     10.46 o 
   0   2 -24       97.67       87.71     13.26 o 
   0   2 -23        4.82       10.95      8.24 o 
   0   2 -22       20.87        7.76     10.84 o 
   0   2 -21       49.15       40.48      7.45 o 
   0   2 -21       71.63       52.01     11.69 o 
   0   2 -20      127.64      142.64      5.41 o 
   0   2 -19      219.78      246.68      6.29 o 
   0   2 -18      129.45      138.67      5.02 o 
   0   2 -17        0.43        2.75      3.04 o 
   0   2 -16        0.03        1.35      2.67 o 
   0   2 -15       83.65      101.31      3.90 o 
   0   2 -14      228.30      219.36      4.85 o 
   0   2 -13        0.05        0.98      2.13 o 
   0   2 -12       36.42       46.02      2.63 o 
   0   2 -11      253.45      271.00      3.14 o 
   0   2 -10      252.45      280.91      3.38 o 
   0   2 -10      415.23      491.71      8.36 o 
   0   2  -9      173.35      176.23      2.08 o 
   0   2  -8       60.28       61.98      1.34 o 
   0  -2   7      126.67      147.04      1.67 o 
   0   2  -6      214.50      248.96      3.36 o 
   0  -2   6      250.66      308.19      3.94 o 
   0  -2   5      314.55      355.09      2.82 o 
   0   2  -5      315.27      361.51      6.76 o 
   0   2  -4     2199.03     2408.81      5.76 o 
   0   2  -3      158.61      207.67      2.84 o 
   0   2  -2      356.34      414.10      3.57 o 
   0  -2   1      923.09      972.52      4.57 o 
   0   2   0     2789.60     3009.72     30.35 o 
   0   2   1     1533.53     1586.79      7.04 o 
   0  -2  -2      279.24      272.79      1.25 o 
   0   2   3      768.96      888.22      2.63 o 
   0   2   4     1558.34     1706.05      4.45 o 
   0   2   5        8.11       18.40      2.02 o 
   0   2   5      501.00      588.14      3.34 o 
   0   2   6     1196.96     1283.77      7.23 o 
   0  -2  -6     2025.85     2236.35      8.40 o 
   0  -2  -7       98.65      101.92      1.77 o 
   0  -2  -8       50.38       48.51      1.54 o 
   0   2   9      262.14      319.19      3.03 o 
   0  -2 -10      253.24      277.77      3.00 o 
   0  -2 -11       44.69       56.46      2.03 o 
   0  -2 -12      547.96      599.81      4.67 o 
   0   2  13      127.38      143.63      2.64 o 
   0  -2 -14        2.22        5.74      2.37 o 
   0  -2 -15       25.68       25.27      2.88 o 
   0  -2 -16      114.70      115.29      5.18 o 
   0  -2 -16      178.51      162.39      9.64 o 
   0  -2 -17       32.43       34.18      3.48 o 
   0  -2 -18        0.07        1.81      2.94 o 
   0  -2 -19       78.09       71.20      4.30 o 
   0  -2 -20       87.89       86.38      4.66 o 
   0  -2 -21        6.06        8.33      7.37 o 
   0  -2 -21        6.11       10.17      9.10 o 
   0  -2 -22       11.46       14.97      5.24 o 
   0  -2 -23        8.05       11.51      5.41 o 
   0  -2 -24       44.58       41.20      6.19 o 
   0   3 -24        2.59       -3.45     16.10 o 
   0   3 -23        1.80       -3.83      8.10 o 
   0   3 -22        8.03        5.73      8.41 o 
   0   3 -21       74.61       74.07     12.22 o 
   0   3 -20       11.58       14.18      4.94 o 
   0   3 -19       12.55       17.95      4.85 o 
   0   3 -18       40.45       31.73      4.94 o 
   0   3 -17       75.31       90.90      4.10 o 
   0   3 -16      138.01      153.67      5.52 o 
   0   3 -16      158.03      147.24      9.36 o 
   0   3 -15      133.24      136.08      4.30 o 
   0   3 -14       77.41       90.48      3.66 o 
   0   3 -13       85.60       79.72      3.29 o 
   0   3 -12        5.27        5.03      1.09 o 
   0   3 -11      224.41      207.68      2.60 o 
   0   3 -10       17.38       14.42      1.17 o 
   0   3 -10       68.06       68.36      3.70 o 
   0   3  -9       13.29       15.36      1.02 o 
   0   3  -8        1.10        1.23      1.11 o 
   0   3  -7      913.52     1040.37      5.75 o 
   0   3  -6        0.04        2.18      1.02 o 
   0   3  -6        4.42        8.89      2.59 o 
   0   3  -5     6139.85     7062.45     24.89 o 
   0   3  -5     7934.55     7266.43     33.30 o 
   0   3  -4      280.92      329.82      4.22 o 
   0   3  -3      442.64      503.63      4.76 o 
   0   3  -2      823.52      889.80      5.60 o 
   0   3  -1      598.86      617.56      4.43 o 
   0  -3   0        0.02        0.77      0.91 o 
   0  -3  -1     1201.96     1208.77      5.64 o 
   0   3   1     1615.33     1687.06      8.95 o 
   0   3   2     1181.70     1248.96      3.46 o 
   0  -3  -3     2504.30     2686.63      6.75 o 
   0   3   4        0.34        1.39      0.50 o 
   0   3   5     2782.69     2864.85      5.72 o 
   0   3   6        6.51        6.83      0.88 o 
   0  -3  -6        6.52        7.43      1.34 o 
   0   3   7      336.51      366.43      3.45 o 
   0  -3  -8       17.08       17.19      1.27 o 
   0  -3  -9      895.99      981.04      6.98 o 
   0   3  10       14.13       17.22      1.26 o 
   0  -3 -10      503.54      548.40     11.62 o 
   0   3  11      147.68      141.89      2.74 o 
   0  -3 -11      297.13      347.63      6.37 o 
   0  -3 -12      366.61      348.30      3.79 o 
   0  -3 -12      407.93      447.46      9.50 o 
   0   3  13      118.50      113.54      2.17 o 
   0  -3 -14      458.32      483.35      6.67 o 
   0  -3 -15        5.41        5.64      2.42 o 
   0  -3 -16      144.13      144.02      4.50 o 
   0  -3 -17        2.48        6.08      2.93 o 
   0  -3 -18       60.43       58.50      3.96 o 
   0  -3 -19        0.23        2.22      3.02 o 
   0  -3 -20        0.16        0.75      4.45 o 
   0  -3 -21       66.32       74.14      6.11 o 
   0  -3 -22        3.36        6.90      5.23 o 
   0  -3 -23       39.14       36.10      6.14 o 
   0  -3 -24        0.13       -1.71      9.15 o 
   0   4 -24       32.90       22.16     10.79 o 
   0   4 -23        0.03       -3.38      7.75 o 
   0   4 -22       39.59       47.83      9.08 o 
   0   4 -21       11.78       22.29      8.04 o 
   0   4 -20       63.55       66.40      9.26 o 
   0   4 -19        0.80        4.85      4.62 o 
   0   4 -18      143.48      140.29      6.84 o 
   0   4 -17      127.79      135.17      6.36 o 
   0   4 -16      270.21      274.33     11.03 o 
   0   4 -16      807.84      849.22     20.34 o 
   0   4 -15       21.87       21.82      4.14 o 
   0   4 -14        9.48       16.62      3.93 o 
   0   4 -13       53.20       63.75      4.41 o 
   0   4 -12       31.11       28.95      1.47 o 
   0   4 -11      460.78      436.01      4.40 o 
   0   4 -10      631.86      689.05      8.46 o 
   0   4  -9       11.16        7.87      2.02 o 
   0   4  -8      297.00      379.56      5.89 o 
   0   4  -7      277.67      333.97      5.29 o 
   0   4  -6      498.61      538.11      6.52 o 
   0   4  -5       47.27       62.57      3.38 o 
   0   4  -5      100.73      115.99      4.89 o 
   0   4  -4     1371.21     1554.93     13.20 o 
   0   4  -3      117.10      133.52      4.17 o 
   0  -4   2     1133.38     1195.61      7.26 o 
   0   4  -1       92.02       96.08      2.26 o 
   0   4   0     2476.55     2442.54      9.79 o 
   0   4   1      212.72      224.71      3.00 o 
   0   4   1      276.24      293.97      4.52 o 
   0  -4  -2      249.94      242.21      2.03 o 
   0  -4  -3        0.00        1.72      0.56 o 
   0  -4  -4     2644.29     2880.40      6.91 o 
   0   4   5      824.89      877.61      3.70 o 
   0  -4  -6       40.82       41.46      2.66 o 
   0  -4  -6      138.30      146.61      2.05 o 
   0  -4  -7      161.81      161.28      1.91 o 
   0  -4  -8       54.37       67.25      1.41 o 
   0  -4  -9      197.82      205.70      2.44 o 
   0   4  10       20.18       18.84      1.14 o 
   0   4  11       57.22       50.32      1.89 o 
   0  -4 -11      130.76      140.34      2.47 o 
   0   4  12       90.87       62.54      1.34 o 
   0  -4 -12      102.89       96.97      5.54 o 
   0  -4 -13      302.44      267.71      2.69 o 
   0  -4 -14      138.99      131.45      3.97 o 
   0  -4 -15        7.63        5.12      2.52 o 
   0  -4 -16       49.93       57.66      4.21 o 
   0  -4 -16       68.32       79.98      7.75 o 
   0  -4 -17       36.50       35.13      3.26 o 
   0  -4 -18       35.90       27.94      4.64 o 
   0  -4 -19       13.88        9.04      4.46 o 
   0  -4 -20       21.52       21.07      5.14 o 
   0  -4 -21        9.32       14.91      5.01 o 
   0  -4 -22        6.86       10.87      5.13 o 
   0  -4 -23        2.60        4.26      8.35 o 
   0  -4 -24       18.04       15.08      9.95 o 
   0   5 -23        0.69        0.29      8.94 o 
   0   5 -22       12.07        6.85      8.63 o 
   0   5 -21       31.17       41.11     10.50 o 
   0   5 -20        0.01        4.87      6.83 o 
   0   5 -19       33.14       31.54      7.34 o 
   0   5 -18       56.76       48.97      8.09 o 
   0   5 -17       18.43       21.33      4.76 o 
   0   5 -16        2.14        2.93      5.45 o 
   0   5 -16        2.35        1.39      8.38 o 
   0   5 -15       32.59       27.76      4.19 o 
   0   5 -14       43.37       47.47      4.49 o 
   0   5 -13       57.01       54.19      1.79 o 
   0   5 -12      659.88      663.86      5.55 o 
   0   5 -11      217.31      231.04      5.98 o 
   0   5 -10      325.14      330.17      9.75 o 
   0   5 -10      355.93      358.33      9.44 o 
   0   5  -9       20.76       17.69      2.45 o 
   0   5  -8      104.85      115.23      3.80 o 
   0   5  -7       70.56       80.53      3.19 o 
   0   5  -6     1382.37     1565.51     15.84 o 
   0   5  -5     1692.10     1812.29     16.25 o 
   0   5  -4     1754.96     1922.05     16.08 o 
   0  -5   3      580.34      122.16      3.04 o 
   0   5  -2       57.59       69.16      3.54 o 
   0   5  -1        0.04        2.66      2.01 o 
   0   5   0      269.38      265.30      5.50 o 
   0  -5  -1       63.61       57.27      1.98 o 
   0   5   1       63.65       61.32      2.79 o 
   0   5   2      301.77      367.00      2.82 o 
   0  -5  -3      523.02      561.10      3.39 o 
   0   5   4     1142.21     1235.24      5.10 o 
   0   5   5      103.64      132.53      3.29 o 
   0  -5  -5      157.93      204.15      2.60 o 
   0  -5  -6      941.86     1004.52      4.75 o 
   0   5   7      289.27      301.13      2.68 o 
   0   5   8      104.89      129.78      2.10 o 
   0  -5  -9       78.27       78.94      1.77 o 
   0  -5 -10        4.33        4.47      1.05 o 
   0   5  11      188.06      184.15      2.70 o 
   0  -5 -12       75.62       57.96      1.64 o 
   0  -5 -12      107.86      105.40      9.02 o 
   0  -5 -13       57.14       61.22      3.00 o 
   0  -5 -14       53.79       54.65      3.07 o 
   0  -5 -15       11.75        9.29      2.57 o 
   0  -5 -16       30.78       30.82      3.69 o 
   0  -5 -16       48.99       43.48      7.21 o 
   0  -5 -17      163.06      143.40      6.39 o 
   0  -5 -18        0.00        3.26      4.34 o 
   0  -5 -19        0.46        3.88      4.49 o 
   0  -5 -20       24.42       25.72      5.17 o 
   0  -5 -21        1.56       -0.83      8.30 o 
   0  -5 -21       67.72       58.70     10.03 o 
   0  -5 -22        5.62       21.21      9.26 o 
   0  -5 -23       12.73       22.04      9.94 o 
   0   6 -23        8.49       13.01      9.19 o 
   0   6 -22       99.05      114.90     15.05 o 
   0   6 -21        4.79       17.52     10.44 o 
   0   6 -20       14.79       13.27      7.42 o 
   0   6 -19        4.38       10.74      7.46 o 
   0   6 -18        1.52       11.97      7.51 o 
   0   6 -17       28.83       25.64      6.84 o 
   0   6 -16       42.54       46.19      9.92 o 
   0   6 -15      142.01      140.78     11.09 o 
   0   6 -14       73.01       71.59      4.63 o 
   0   6 -13       36.58       33.66      1.78 o 
   0   6 -12      717.24      753.11     10.43 o 
   0   6 -11      956.06     1025.46     16.10 o 
   0   6 -10      133.33      158.55      7.77 o 
   0   6  -9        0.07       -0.88      3.12 o 
   0   6  -8        0.02       -0.08      3.05 o 
   0   6  -7      688.35      728.66     11.96 o 
   0   6  -6     1526.09     1559.99     16.95 o 
   0   6  -5       34.88       38.97      3.86 o 
   0   6  -4      327.15      333.97      7.59 o 
   0  -6   3       72.08       57.01      1.66 o 
   0  -6   2     2467.95     1908.75      8.98 o 
   0   6  -1        1.54        1.45      2.24 o 
   0   6   0      202.74      172.12      5.13 o 
   0   6   1       45.71       45.66      3.01 o 
   0  -6  -2     1385.31     1420.21      8.44 o 
   0  -6  -3        1.80        0.31      1.18 o 
   0  -6  -4      184.09      196.37      3.21 o 
   0  -6  -5      158.01      189.66      2.73 o 
   0   6   6      730.85      815.80      4.90 o 
   0   6   7        5.98        7.18      1.10 o 
   0  -6  -8      560.21      601.40      4.38 o 
   0  -6  -9      104.85       92.95      2.02 o 
   0   6  10      480.37      438.10      3.93 o 
   0  -6 -11      122.79      108.86      2.47 o 
   0   6  12        1.61        2.83      1.28 o 
   0  -6 -12       19.54       22.23      3.73 o 
   0  -6 -13       49.65       46.79      2.87 o 
   0  -6 -14      121.57      113.57      3.70 o 
   0  -6 -15       15.86       14.50      2.61 o 
   0  -6 -16      324.31      323.35     12.82 o 
   0  -6 -16      403.89      397.91     12.13 o 
   0  -6 -17       15.32       15.25      4.27 o 
   0  -6 -18        0.41        1.50      4.57 o 
   0  -6 -19        0.87        5.91      4.48 o 
   0  -6 -20       27.67       30.40      5.32 o 
   0  -6 -21        0.08       -2.55      9.04 o 
   0  -6 -22       17.93       14.92      9.47 o 
   0   7 -22       13.32       21.79      9.36 o 
   0   7 -21       13.13       11.51     11.91 o 
   0   7 -20        9.10        9.15      7.46 o 
   0   7 -19        0.52        5.29      7.20 o 
   0   7 -18        9.25        9.75      7.55 o 
   0   7 -17        0.65       -0.71      6.16 o 
   0   7 -16       42.61       47.56      9.79 o 
   0   7 -15       11.20       19.40      5.44 o 
   0   7 -15       11.39       15.38      8.72 o 
   0   7 -14       53.30       52.47      4.60 o 
   0   7 -13       67.47       70.74      6.22 o 
   0   7 -12       35.21       29.79      5.15 o 
   0   7 -11      318.75      310.70     10.92 o 
   0   7 -10       17.69       11.98      4.48 o 
   0   7  -9        2.51       -0.70      3.53 o 
   0   7  -8      447.83      445.66     10.44 o 
   0   7  -7      588.00      615.31     11.88 o 
   0   7  -6      601.83      688.21     12.38 o 
   0   7  -5      376.33      479.65     10.12 o 
   0  -7   3      482.10      408.55      4.35 o 
   0  -7   2       86.95       91.69      2.54 o 
   0   7  -1      206.87      136.87      3.14 o 
   0  -7   0      165.56      194.64      3.80 o 
   0  -7  -1        0.26        3.75      2.23 o 
   0   7   1      143.06      113.04      4.93 o 
   0  -7  -2        8.16        9.21      1.35 o 
   0   7   3      767.31      817.45      5.95 o 
   0  -7  -4      199.38      201.86      3.15 o 
   0  -7  -5      496.68      548.47      5.34 o 
   0  -7  -6       65.95       76.89      2.38 o 
   0  -7  -7      146.37      146.68      2.51 o 
   0  -7  -8       90.09       98.79      2.22 o 
   0   7   9      150.25      155.31      2.65 o 
   0  -7 -10        0.51        1.35      1.31 o 
   0  -7 -11      103.05      100.96      2.65 o 
   0   7  12      426.96      303.28      4.33 o 
   0  -7 -12      510.24      508.50      8.04 o 
   0  -7 -13       70.43       72.49      3.11 o 
   0  -7 -14       50.45       49.16      3.05 o 
   0  -7 -15       86.45       86.46      5.06 o 
   0  -7 -16        0.00        2.61      4.09 o 
   0  -7 -17        1.40        4.82      3.98 o 
   0  -7 -18       10.51       14.36      4.69 o 
   0  -7 -19        2.91       -1.93      7.90 o 
   0  -7 -20        0.00        4.95      7.88 o 
   0  -7 -21       52.47       56.65     10.74 o 
   0  -7 -22        0.75       -7.34      9.49 o 
   0   8 -22      109.05      117.72     14.74 o 
   0   8 -21       93.77       87.72     14.45 o 
   0   8 -20       11.08       21.03      9.24 o 
   0   8 -19      104.09      112.01     10.68 o 
   0   8 -18        9.19        5.86      7.02 o 
   0   8 -17       15.80       18.05      8.08 o 
   0   8 -16      232.22      235.90      8.69 o 
   0   8 -15       12.13       15.87      6.86 o 
   0   8 -15       12.74        4.28      7.94 o 
   0   8 -14      110.59      101.60      7.53 o 
   0   8 -13      192.67      193.38      9.21 o 
   0   8 -12      126.18      107.87      7.21 o 
   0   8 -11     1385.98     1455.15     22.00 o 
   0   8 -10      253.84      267.50     10.69 o 
   0   8  -9       10.45       15.84      4.58 o 
   0   8  -8       12.84       16.63      4.15 o 
   0   8  -7        1.02        1.19      3.81 o 
   0   8  -6      256.65      297.00      9.07 o 
   0   8  -5      152.90      131.37      8.40 o 
   0   8  -4       16.57        4.64      1.12 o 
   0   8  -3      104.78       78.33      2.48 o 
   0   8  -2      102.16       95.80      2.46 o 
   0   8  -1       27.46       18.54      1.66 o 
   0   8   0     1099.36     1168.48      7.76 o 
   0   8   1       75.53       85.44      4.76 o 
   0   8   1       94.48       94.70      3.68 o 
   0  -8  -2        7.89        7.95      1.33 o 
   0  -8  -3       36.08       28.18      1.59 o 
   0  -8  -4       64.66       67.86      2.05 o 
   0  -8  -5      552.72      689.44      5.67 o 
   0  -8  -6      142.90      161.50      3.42 o 
   0  -8  -7       71.89       68.08      2.59 o 
   0  -8  -7      185.95      178.01      8.37 o 
   0  -8  -8        1.39        1.33      1.35 o 
   0  -8  -9       32.24       34.52      1.86 o 
   0   8  10       78.31       73.99      2.25 o 
   0  -8 -11       47.09       40.42      2.45 o 
   0  -8 -12       76.71       80.23      5.56 o 
   0  -8 -12       76.71       78.43      4.56 o 
   0  -8 -13       25.98       28.52      3.83 o 
   0  -8 -14       67.52       70.37      4.59 o 
   0  -8 -15        0.03        1.15      3.75 o 
   0  -8 -16       83.61      113.41      9.55 o 
   0  -8 -16       88.13       79.82      7.98 o 
   0  -8 -17      168.26      173.28      7.02 o 
   0  -8 -18        0.40       -3.00      7.55 o 
   0  -8 -19        0.08       -1.05      9.17 o 
   0  -8 -20       88.69      106.96     11.68 o 
   0  -8 -21        7.22       14.07      8.88 o 
   0   9 -21       41.05       55.60     14.05 o 
   0   9 -20        4.91       13.21      8.60 o 
   0   9 -19        5.26       14.24      8.41 o 
   0   9 -18        5.37        9.33      8.35 o 
   0   9 -17        5.12       21.67      7.04 o 
   0   9 -16        5.15        4.17      6.43 o 
   0   9 -15       61.32       60.72      9.38 o 
   0   9 -14       11.51        9.10      5.57 o 
   0   9 -13        2.28        0.14      5.37 o 
   0   9 -12       43.34       61.01      6.65 o 
   0   9 -11       11.87       15.13      7.30 o 
   0   9 -10       52.08       58.20      8.16 o 
   0   9  -9       90.41       84.13      6.53 o 
   0   9  -8        5.43        2.34      4.06 o 
   0   9  -7        2.08       -0.70      4.13 o 
   0   9  -6      129.86      125.24      8.26 o 
   0   9  -5       78.90       98.26      6.41 o 
   0  -9   4       22.83        8.47      1.43 o 
   0  -9   3        1.43        0.23      1.65 o 
   0   9  -2       31.13       30.94      2.04 o 
   0  -9   1      308.12      221.68      4.44 o 
   0   9  -1      316.94      337.80      9.83 o 
   0   9   0      257.02      265.41      4.24 o 
   0   9   1       12.77        7.42      3.44 o 
   0  -9  -1      225.46      239.94      5.20 o 
   0   9   2       54.23       55.01      2.14 o 
   0  -9  -3       96.10       96.87      2.49 o 
   0  -9  -4       82.52       71.76      2.31 o 
   0   9   5      251.32      295.39      4.04 o 
   0  -9  -6      328.42      310.39      4.38 o 
   0  -9  -7        2.63        5.16      1.62 o 
   0  -9  -8      193.08      189.09      3.73 o 
   0   9   9      101.21       95.25      2.94 o 
   0  -9 -10       61.80       60.77      2.79 o 
   0  -9 -10       68.12       61.43      8.69 o 
   0  -9 -11      162.75      161.61      3.44 o 
   0  -9 -12        1.63        2.37      3.84 o 
   0  -9 -12       33.26       54.61     10.11 o 
   0  -9 -13       15.66       15.76      3.83 o 
   0  -9 -14        0.41       -0.62      3.62 o 
   0  -9 -15        5.78        7.11      4.07 o 
   0  -9 -16        6.18        9.42      8.30 o 
   0  -9 -16       25.29       27.34      7.16 o 
   0  -9 -17      117.44      126.37     10.75 o 
   0  -9 -18        0.00        6.92      8.98 o 
   0  -9 -19        7.17       18.21      8.83 o 
   0  -9 -20      136.53      137.73     12.90 o 
   0  10 -20        4.73        4.82      8.50 o 
   0  10 -19        0.84        2.55      8.65 o 
   0  10 -18        0.20       23.29      8.98 o 
   0  10 -17        2.78        5.99      4.97 o 
   0  10 -16       38.96       36.46      6.89 o 
   0  10 -15       43.92       45.29      9.69 o 
   0  10 -14       41.53       47.33      7.42 o 
   0  10 -13       44.06       43.82      6.64 o 
   0  10 -12       57.21       60.13      6.84 o 
   0  10 -11       96.24      103.10      8.99 o 
   0  10 -10      151.61      176.45     10.37 o 
   0  10  -9        7.88       11.86      5.17 o 
   0  10  -8      147.82      149.00      8.12 o 
   0  10  -7       79.98       79.68      6.62 o 
   0  10  -6       16.30       10.91      5.46 o 
   0  10  -5       10.87        7.41      4.78 o 
   0  10  -4      152.43       60.47      2.38 o 
   0 -10   3       96.09       53.35      2.76 o 
   0  10  -2     2918.24     2305.06     11.88 o 
   0  10  -1      117.69      120.92      4.69 o 
   0 -10   1      166.86      138.35      5.91 o 
   0  10   0     4338.47     4178.34     16.73 o 
   0  10   1      152.48      146.88      3.59 o 
   0  10   2      574.74      528.05      5.37 o 
   0 -10  -3       12.13        7.31      1.90 o 
   0 -10  -4       25.44       24.79      2.01 o 
   0  10   5       24.72       21.11      2.29 o 
   0 -10  -6        4.74        5.43      2.00 o 
   0 -10  -7      110.59      120.85      3.34 o 
   0 -10  -7      243.46      234.18     10.15 o 
   0 -10  -8        4.20        1.64      1.79 o 
   0 -10  -9      232.58      240.22      3.99 o 
   0 -10 -10        2.93        6.31      2.07 o 
   0 -10 -11      100.23      118.73     10.86 o 
   0 -10 -12      142.31      146.74     11.95 o 
   0 -10 -13       35.45       30.79      7.26 o 
   0 -10 -14       17.14       17.33      4.14 o 
   0 -10 -15        2.37        5.85      7.71 o 
   0 -10 -16        1.81        9.69      8.63 o 
   0 -10 -17       13.35        8.31      7.68 o 
   0 -10 -18       14.58       17.79      9.42 o 
   0 -10 -19       92.81      122.88     11.92 o 
   0  11 -20        6.27       16.65      9.21 o 
   0  11 -19      114.41      116.42     11.85 o 
   0  11 -18        0.58       17.56      8.80 o 
   0  11 -17        6.97       -4.45      5.67 o 
   0  11 -16       24.53       22.54      7.17 o 
   0  11 -15       16.79       10.71      7.15 o 
   0  11 -14        1.30        0.31      6.24 o 
   0  11 -13       31.37       32.06      6.61 o 
   0  11 -12        3.22        1.52      5.71 o 
   0  11 -11      102.80      119.23     10.55 o 
   0  11 -10      129.48      147.02     10.56 o 
   0  11  -9      162.04      189.18      9.90 o 
   0  11  -8      180.54      182.73      9.50 o 
   0  11  -7        9.01       10.58      4.89 o 
   0  11  -6        4.73        2.17      7.12 o 
   0  11  -5      200.21      187.11      8.81 o 
   0 -11   4      256.86      151.11      3.58 o 
   0  11  -3      590.77      411.52      6.17 o 
   0  11  -2      571.44      404.43      5.65 o 
   0  11  -1     1478.03     1378.19     19.05 o 
   0 -11   1     2176.57     2242.86     15.30 o 
   0 -11   0        7.34       30.38      2.72 o 
   0 -11  -1     2032.21     2140.91     11.02 o 
   0  11   2      768.53      726.61      6.62 o 
   0  11   3        9.19        7.60      2.01 o 
   0  11   4      163.55      154.00      3.44 o 
   0  11   5      499.79      484.65      6.03 o 
   0 -11  -6       32.23       36.85      2.79 o 
   0 -11  -7       34.88       33.76      2.57 o 
   0 -11  -7      135.72      122.56      9.13 o 
   0  11   8       49.47       50.53      2.53 o 
   0 -11  -9        0.09        2.10      2.57 o 
   0  11  10       21.90       16.61      5.91 o 
   0 -11 -10       51.25       53.18      9.58 o 
   0 -11 -11       31.99       32.47      9.40 o 
   0 -11 -12       41.78       62.34     10.07 o 
   0 -11 -13        8.98        6.96      6.78 o 
   0 -11 -14        0.03        4.02      7.41 o 
   0 -11 -15       10.88       15.51      8.95 o 
   0 -11 -16        1.18        4.88      8.35 o 
   0 -11 -17        0.49       13.53      8.21 o 
   0 -11 -18        0.16       -7.05      9.77 o 
   0  12 -19       55.73       82.01     11.78 o 
   0  12 -18       67.23       76.99     10.55 o 
   0  12 -17        8.29       19.59      5.99 o 
   0  12 -16       84.94       68.33     12.89 o 
   0  12 -15        1.24        1.61     11.15 o 
   0  12 -14        1.69       -0.18      7.07 o 
   0  12 -13       68.56       66.87      8.28 o 
   0  12 -12        6.60        1.70      6.15 o 
   0  12 -11       34.65       29.48      8.53 o 
   0  12 -10       66.54       86.21      8.87 o 
   0  12  -9       77.22       74.48      8.13 o 
   0  12  -8        1.41       -0.63      6.30 o 
   0  12  -7        0.73       -5.61      5.61 o 
   0  12  -6       55.58       53.50      8.14 o 
   0  12  -5      101.61      107.83      8.27 o 
   0  12  -4      113.69      112.67      9.57 o 
   0 -12   3        3.11        5.31      2.43 o 
   0  12  -2       33.24       30.44      3.07 o 
   0  12  -1      116.45      114.65      7.28 o 
   0  12  -1      166.79      224.06      6.23 o 
   0  12   0       59.76       65.18      2.73 o 
   0  12   1      153.31      166.38      4.06 o 
   0  12   2        2.00        4.13      2.05 o 
   0  12   3        1.35        4.83      2.03 o 
   0  12   4        0.29        0.05      2.19 o 
   0 -12  -4        2.13       -7.12      7.12 o 
   0  12   5       36.17       37.72      3.18 o 
   0 -12  -6       28.14       29.81      2.69 o 
   0 -12  -7       12.19       15.31      2.42 o 
   0 -12  -7      134.92      135.76      9.92 o 
   0  12   8       31.63       35.58      3.44 o 
   0  12   9       18.59       19.53      3.06 o 
   0 -12 -10        8.70        9.38      4.23 o 
   0 -12 -11       21.46       13.21      6.13 o 
   0  12  12       69.37       72.98      7.60 o 
   0  12  13        2.34        1.07      4.88 o 
   0 -12 -14        7.41        1.46      5.13 o 
   0  12  15        0.14        4.39      5.38 o 
   0 -12 -16       53.79       66.45     13.03 o 
   0 -12 -17      114.95      135.04     12.87 o 
   0  13 -18       51.59       68.60     11.44 o 
   0  13 -17       55.46       55.64      7.38 o 
   0  13 -16        4.33       -8.13     13.49 o 
   0  13 -15      102.70       94.99     14.12 o 
   0  13 -14       19.42       33.06      9.16 o 
   0  13 -13       18.39       20.07      8.03 o 
   0  13 -12        5.13       -2.91      7.74 o 
   0  13 -11      142.62      169.58     12.34 o 
   0  13 -10       72.66       51.17     10.88 o 
   0  13  -9        3.13        2.39      5.98 o 
   0  13  -8       14.77       12.96      6.81 o 
   0  13  -7       87.41      114.59      8.82 o 
   0  13  -6        5.74        7.65      8.73 o 
   0  13  -5      113.79      126.87      9.00 o 
   0  13  -4       50.73       62.72      9.13 o 
   0  13  -3        4.17       11.70      6.10 o 
   0  13  -2      299.75      192.55      5.45 o 
   0  13  -1       48.30       50.38      6.44 o 
   0  13  -1       72.35       88.81      5.12 o 
   0  13   0        2.52        5.13      2.19 o 
   0 -13  -1       68.19       77.49      3.62 o 
   0  13   2      418.40      376.00      5.54 o 
   0  13   3      111.33       92.06      3.39 o 
   0  13   4       93.61       89.74      3.36 o 
   0 -13  -5      108.36      118.56      3.99 o 
   0  13   6      194.94      157.45      4.43 o 
   0  13   7      177.28      193.99      6.55 o 
   0 -13  -7      288.54      270.07     12.87 o 
   0  13   8        1.96        7.73      3.24 o 
   0  13   9        3.86        0.49      4.36 o 
   0 -13 -10       38.93       42.53      5.42 o 
   0  13  11       67.40       62.70      7.85 o 
   0  13  12      156.57      150.31      8.68 o 
   0  13  13        0.03        2.27      4.90 o 
   0  13  14       46.18       43.00      5.79 o 
   0  13  15        0.82       -3.80      6.09 o 
   0 -13 -15        0.87       -4.51     13.21 o 
   0  13  16        0.64        2.76      7.60 o 
   0 -13 -16        3.22        7.15     13.80 o 
   0  14 -17        0.12        8.13      6.61 o 
   0  14 -16       21.78       16.03     13.30 o 
   0  14 -15       42.92       48.92     10.97 o 
   0  14 -14       34.13       25.26      8.44 o 
   0  14 -13       30.86       39.00      8.56 o 
   0  14 -12       58.97       63.13      9.00 o 
   0  14 -11       59.17       48.53     12.76 o 
   0  14 -10       47.76       31.23     10.97 o 
   0  14  -9       76.00       95.07     11.51 o 
   0  14  -8       53.13       59.26      8.64 o 
   0  14  -7        3.95        2.51      6.40 o 
   0  14  -6      257.36      307.43     14.37 o 
   0  14  -5      126.64      149.46     10.27 o 
   0  14  -4      119.76      154.84     11.75 o 
   0  14  -3        7.19       16.35      6.61 o 
   0  14  -2        0.45        2.57      6.31 o 
   0  14  -1       90.66       81.29      7.18 o 
   0  14  -1      113.94      118.87      6.22 o 
   0 -14   0      267.22      224.89      4.68 o 
   0 -14  -1       96.30      107.42      4.06 o 
   0 -14  -2      104.59       90.31      3.55 o 
   0  14   3      117.65      113.32      3.71 o 
   0  14   4      117.05      114.15      3.82 o 
   0  14   5       30.03       34.38      4.59 o 
   0  14   6      100.02      103.60      5.29 o 
   0  14   7       27.77       35.62      4.65 o 
   0 -14  -7       27.86       30.95      9.25 o 
   0 -14  -8        8.38       11.49      4.86 o 
   0  14   9       87.95       85.59      6.29 o 
   0 -14 -10       80.14       67.48      5.93 o 
   0  14  11      132.27      149.64      8.18 o 
   0  14  12        0.06       -7.20      7.20 o 
   0 -14 -12        0.99       -1.98     10.99 o 
   0 -14 -13        7.73        0.97      5.42 o 
   0  14  14        5.88        4.01      7.59 o 
   0  15 -15       36.31       46.88     14.10 o 
   0  15 -14       18.63       23.31      9.88 o 
   0  15 -13       26.88       16.18      9.06 o 
   0  15 -12        7.05       17.29      8.36 o 
   0  15 -11        6.02       -0.84     13.06 o 
   0  15 -10       81.85       76.56     11.29 o 
   0  15  -9      155.16      169.60     13.38 o 
   0  15  -8       74.00      100.51      9.90 o 
   0  15  -7      136.60      173.76     11.73 o 
   0  15  -6       16.38       18.50      7.16 o 
   0  15  -5       97.06      110.36      9.53 o 
   0  15  -4       55.27       62.67      8.63 o 
   0  15  -3        0.92        4.49      6.68 o 
   0 -15   2        0.79        0.62      4.01 o 
   0 -15   1       20.36       34.19      5.67 o 
   0  15   0       68.58       69.78      4.23 o 
   0  15   1       16.71       21.56      3.37 o 
   0 -15  -2        4.79        7.53      3.05 o 
   0 -15  -2        5.34       11.15      7.01 o 
   0 -15  -3        0.00        2.01      2.68 o 
   0  15   4       16.58       20.39      4.46 o 
   0 -15  -4       76.81       84.94      9.39 o 
   0  15   5      123.65      135.54      6.00 o 
   0 -15  -6       20.29       19.64      4.85 o 
   0  15   7        4.07       19.64      7.40 o 
   0 -15  -7       62.70       77.03     11.03 o 
   0 -15  -8       44.19       39.56      5.63 o 
   0  15   9        2.84       -2.75      5.78 o 
   0 -15  -9       13.14       10.85     11.23 o 
   0  15  10       12.33       17.90      7.71 o 
   0 -15 -10      100.90      111.99     13.20 o 
   0  15  11       15.11       25.86      7.14 o 
   0  15  12        0.95       -0.91      7.04 o 
   0  15  13        8.47        7.03      7.12 o 
   0  16 -13        1.32        5.03      9.51 o 
   0  16 -12       19.64       23.91      8.88 o 
   0  16 -11       79.98      114.41     14.50 o 
   0  16 -10        3.37        2.00     12.30 o 
   0  16  -9        0.09       -1.03      8.65 o 
   0  16  -8        0.54        7.49      8.06 o 
   0  16  -7        2.34       -0.07      7.24 o 
   0  16  -6      124.18      163.52     13.30 o 
   0  16  -5      169.06      182.03     12.36 o 
   0  16  -4        4.61       10.12      9.72 o 
   0 -16   3       14.57       12.72      4.36 o 
   0 -16   2       10.54        9.61      4.32 o 
   0  16  -1       30.22       38.19      5.83 o 
   0  16   0        4.73        3.42      4.05 o 
   0 -16  -1       21.23       17.06      4.91 o 
   0  16   2       10.02       11.74      5.03 o 
   0  16   3       35.64       31.17      5.11 o 
   0  16   4       95.71      115.37      6.86 o 
   0 -16  -4      100.09      167.17     11.24 o 
   0  16   5      186.10      209.23      7.41 o 
   0  16   6       78.49       66.36      7.26 o 
   0  16   7       24.69       34.28      8.26 o 
   0 -16  -7       26.91       20.97     10.68 o 
   0 -16  -8        1.31       -0.17      5.28 o 
   0  16   9       17.99       19.04      5.48 o 
   0  16  10       20.31       24.05      8.31 o 
   0 -16 -10       33.73       17.58     11.74 o 
   0 -16 -11        9.36        9.41      8.15 o 
   0 -16 -12        0.27      -12.22     12.22 o 
   0  17 -10       82.53      102.88     13.45 o 
   0  17  -9       22.74       33.03     12.50 o 
   0  17  -8      173.58      204.75     14.24 o 
   0  17  -7       67.12       90.53     11.41 o 
   0  17  -6       59.38       83.70     12.08 o 
   0  17  -5        1.80        2.05      8.13 o 
   0  17  -4       23.95       24.23      6.44 o 
   0  17  -3        3.87       -0.53      4.63 o 
   0 -17   2        0.45       -1.99      4.58 o 
   0 -17   1       17.88       17.51      5.75 o 
   0  17   0       13.73       27.09      8.31 o 
   0  17   1       12.75        5.68     10.83 o 
   0  17   2        0.96        2.23      5.16 o 
   0  17   3       17.42       19.77      5.45 o 
   0  17   4       20.99       28.61      7.39 o 
   0  17   4       23.22       14.12      9.90 o 
   0  17   5        0.70       -2.54      9.63 o 
   0 -17  -6       45.24       55.71      6.30 o 
   0  17   7      105.51      102.66     10.39 o 
   0 -17  -7      106.55       93.02     12.52 o 
   0  17   8       24.12       17.78      5.67 o 
   0 -17  -9       40.44       43.93     13.07 o 
   0 -17 -10       16.52       23.66     12.58 o 
   0  18  -7       52.55       80.29     11.24 o 
   0  18  -6        8.98       21.36      9.62 o 
   0 -18   5       22.05       26.04      5.79 o 
   0  18  -4        4.78        7.79      7.23 o 
   0  18  -3        0.05       -1.98      5.00 o 
   0  18  -2       59.36       62.94     10.39 o 
   0  18  -1       16.58       23.08     11.12 o 
   0  18   0      125.58      120.78     11.25 o 
   0  18   1       21.97       22.98     10.48 o 
   0  18   2        5.09       -0.19      5.33 o 
   0  18   3       63.21       81.01      7.06 o 
   0  18   4        2.85       -6.48      8.06 o 
   0  18   5      106.39      128.30     11.92 o 
   0  19  -2        5.66        6.99      9.60 o 
   0  19  -1        8.68       -0.95     13.14 o 
   0  19   0       44.95       51.46     10.32 o 
   0  19   1        8.97       31.63     11.58 o 
   0  19   2        0.09       -1.68      8.49 o 
  -1  19   3        0.22        0.59      7.91 o 
  -1  19   2       46.25       62.89     10.07 o 
  -1  19   1       26.23       36.15     11.52 o 
  -1  19   0       76.68       97.15     11.02 o 
  -1  19  -1       26.82       46.46     13.24 o 
  -1  19  -2       28.90       41.98      9.88 o 
  -1  19  -3       71.62       88.24     11.80 o 
  -1  19  -4       30.15       34.90     10.87 o 
  -1  18   6       11.78       11.52     11.25 o 
  -1  18   5       23.67       25.89      6.61 o 
  -1  18   4        0.56        8.10      5.43 o 
  -1  18   3       31.17       28.82      6.04 o 
  -1  18   2       17.64       19.92      5.68 o 
  -1  18   1       13.22        9.70     11.80 o 
  -1  18   0       44.48       41.69      9.45 o 
  -1  18  -1       14.82       29.14     10.73 o 
  -1  18  -2       88.13      105.56     11.11 o 
   1 -18   3        6.31       10.25      4.98 o 
  -1  18  -4       19.36       23.24     11.57 o 
  -1  18  -5        7.65       15.56      8.31 o 
  -1  18  -6       62.35       67.78     11.83 o 
  -1  18  -7        0.05       -0.08      8.46 o 
  -1  18  -8       10.27       16.44      9.85 o 
  -1  18  -9        4.88      -10.07     10.07 o 
   1 -17 -11        1.24       -3.33     12.60 o 
   1 -17 -10        2.59        3.17     12.24 o 
   1 -17  -9        0.30        3.57      5.78 o 
  -1  17   8       39.75       36.89      7.54 o 
   1 -17  -8      159.57      186.10     14.37 o 
  -1  17   7        0.02        0.43      6.66 o 
   1 -17  -7       46.35       72.24     10.27 o 
  -1  17   6       80.02       84.64      5.86 o 
  -1  17   5        2.56        4.36      7.27 o 
  -1  17   4       19.61       15.54      6.78 o 
  -1  17   4       26.80       29.83     10.20 o 
  -1  17   3        0.24       -3.74      4.63 o 
  -1  17   2        3.82        9.89      5.03 o 
  -1  17   1        5.73       11.51     10.45 o 
  -1  17   0        0.47        2.75      7.47 o 
   1 -17   1        7.80        7.32      5.01 o 
   1 -17   2       26.25       25.77      4.97 o 
  -1  17  -3       14.53       14.69      7.72 o 
  -1  17  -4       55.40       63.82     11.34 o 
  -1  17  -5       42.55       37.79     12.51 o 
  -1  17  -6        4.24        0.65     11.58 o 
  -1  17  -7       43.28       43.92      9.99 o 
  -1  17  -8       29.89       30.40     10.05 o 
  -1  17  -9       33.88       19.83     11.58 o 
  -1  17 -10       29.82       25.24     10.75 o 
  -1  17 -11       48.63       77.79     13.73 o 
  -1  17 -12       65.53       84.50     12.34 o 
   1 -16 -12        5.73       -5.93      7.97 o 
  -1  16  11        2.08        1.56      7.76 o 
   1 -16 -10        0.57       -0.93      4.95 o 
  -1  16   9       16.27       10.06      7.67 o 
   1 -16  -9       79.23      100.67     12.94 o 
   1 -16  -8       73.52       62.74      6.02 o 
  -1  16   7        2.18       -0.32      4.18 o 
   1 -16  -7        3.80        8.25      9.31 o 
  -1  16   6      120.18      112.71      5.62 o 
  -1  16   5      197.67      232.79      7.19 o 
  -1  16   4        5.49       -0.90      4.52 o 
   1 -16  -4        6.06       11.99      8.26 o 
  -1  16   3       40.00       40.62      4.12 o 
  -1  16   2       23.34       27.92      5.10 o 
   1 -16  -1        4.53        2.28      4.38 o 
  -1  16   0        9.15       11.86      4.03 o 
   1 -16   1        6.37        5.28      5.58 o 
  -1  16  -2       49.77       45.36      7.93 o 
  -1  16  -3       60.87       58.21      8.26 o 
  -1  16  -4       18.74       21.08      9.63 o 
  -1  16  -5        7.43       16.04     10.28 o 
  -1  16  -6       41.41       47.45     11.42 o 
  -1  16  -7       41.89       50.04      9.23 o 
  -1  16  -8        0.70       -1.36      7.18 o 
  -1  16  -9       15.68        7.61      8.42 o 
  -1  16 -10       31.33       25.50     11.52 o 
  -1  16 -11       91.53       86.22     14.37 o 
  -1  16 -12        0.87       -7.13      9.65 o 
  -1  16 -13       12.63       17.52      8.85 o 
  -1  16 -14       68.07       78.47     10.50 o 
   1 -15 -14       18.83       24.63      9.11 o 
  -1  15  13        4.09        2.57      5.10 o 
   1 -15 -12       32.32       26.83      7.48 o 
   1 -15 -11       50.52       61.49      7.57 o 
  -1  15  10        1.70        6.02      6.73 o 
   1 -15 -10        3.93        4.40     10.76 o 
  -1  15   9        5.45        5.96      4.97 o 
   1 -15  -8       16.01       17.46      4.60 o 
  -1  15   7       55.00       55.35      5.05 o 
   1 -15  -7      149.28      161.02     11.83 o 
   1 -15  -6       22.18       22.11      4.72 o 
  -1  15   5       81.92       90.95      5.57 o 
  -1  15   4       78.86       81.41      4.51 o 
   1 -15  -3       89.13       84.28      4.46 o 
  -1  15   2        3.04        6.06      2.91 o 
   1 -15  -2       53.30       60.88      7.68 o 
  -1  15   1        8.07        5.46      2.90 o 
  -1  15   0       28.29       26.16      3.46 o 
  -1  15  -1        6.61       -2.79      8.62 o 
  -1  15  -2       72.81       63.76      7.60 o 
  -1  15  -3        3.19        3.59      6.02 o 
  -1  15  -4       25.81       35.82      9.16 o 
  -1  15  -5       44.42       41.46      7.97 o 
  -1  15  -6       60.27       86.14     11.03 o 
  -1  15  -7       44.18       38.38      7.50 o 
  -1  15  -8        0.13       12.90      7.92 o 
  -1  15  -9       60.19       61.94     11.23 o 
  -1  15 -10       24.45       16.70      9.04 o 
  -1  15 -11       58.15       63.70     12.89 o 
  -1  15 -12       62.06       61.41     10.32 o 
  -1  15 -13       42.11       53.37     10.21 o 
  -1  15 -14        9.46        4.33      8.70 o 
  -1  15 -15      150.60      196.85     16.82 o 
   1 -14 -15       10.49        9.57      5.66 o 
  -1  14  14       55.01       59.99      6.73 o 
  -1  14  13      110.99      126.49      7.79 o 
  -1  14  12       24.49       29.19      7.61 o 
   1 -14 -12       27.57       33.14     12.24 o 
   1 -14 -11       31.99       16.63      6.21 o 
   1 -14 -10        0.00       -1.37      4.78 o 
   1 -14  -9       11.83        7.32      4.40 o 
  -1  14   8       39.85       40.22      3.78 o 
  -1  14   7       47.40       47.15      4.48 o 
   1 -14  -7       50.12       39.15      9.62 o 
   1 -14  -6      197.97      191.61      6.10 o 
  -1  14   5       87.72       97.86      5.13 o 
  -1  14   4      115.59      121.40      4.09 o 
   1 -14  -4      143.18      149.00     10.00 o 
   1 -14  -3        3.36        5.04      2.31 o 
   1 -14  -2      150.00      135.31      3.76 o 
  -1  14   1        8.28       11.81      2.99 o 
   1 -14   0        1.79        3.00      2.23 o 
   1 -14   1       11.29       27.77      4.33 o 
  -1  14  -2        4.37       12.60      5.89 o 
  -1  14  -3       12.97       18.49      6.09 o 
  -1  14  -4       50.20       55.51      9.54 o 
  -1  14  -5       15.81        8.63      6.84 o 
  -1  14  -6       11.94        6.59      6.91 o 
  -1  14  -7        2.59       13.40      7.22 o 
  -1  14  -8        6.96        6.39      6.20 o 
  -1  14  -9        0.03        2.29      6.64 o 
  -1  14 -10       32.19       35.40      9.25 o 
  -1  14 -11      241.25      289.78     15.72 o 
  -1  14 -12      143.30      178.00     12.48 o 
  -1  14 -13       43.23       40.23      9.87 o 
  -1  14 -14      178.91      213.84     13.45 o 
  -1  14 -15       50.06       65.81     13.38 o 
  -1  14 -16      209.87      258.95     17.25 o 
  -1  14 -17       24.25       17.93      9.01 o 
  -1  14 -18      171.27      179.64     13.82 o 
   1 -13 -16       75.53       96.42      7.58 o 
  -1  13  15      105.38      105.35      7.20 o 
  -1  13  14        2.92        7.64      5.23 o 
   1 -13 -13       72.60       73.11      6.25 o 
   1 -13 -12      157.67      142.01      8.04 o 
   1 -13 -11       21.46       19.37      6.51 o 
   1 -13 -10        1.44       -2.46      4.07 o 
   1 -13  -9      106.86       95.31      4.53 o 
  -1  13   8        0.79        2.91      3.11 o 
  -1  13   7       31.09       35.87      4.13 o 
   1 -13  -7       91.42      106.19      9.54 o 
  -1  13   6        5.24        8.18      3.23 o 
   1 -13  -5      115.69      132.66      3.80 o 
  -1  13   4       71.99       65.49      2.91 o 
   1 -13  -3        9.73        5.58      2.26 o 
  -1  13   2       33.15       30.25      2.57 o 
  -1  13   1      222.68      242.54      4.66 o 
  -1  13   0        4.34        9.60      2.66 o 
  -1  13  -1      262.77      206.22      9.11 o 
  -1  13  -1      291.28      402.76      7.82 o 
  -1  13  -2       61.50       60.91      7.07 o 
  -1  13  -3        4.25        7.87      5.25 o 
  -1  13  -4      161.49      232.77     11.87 o 
  -1  13  -5      440.86      469.29     14.45 o 
  -1  13  -6      309.46      331.60     13.46 o 
  -1  13  -7       49.59       52.23      7.25 o 
  -1  13  -8       10.93       16.75      6.56 o 
  -1  13  -9        0.08       -3.67      6.64 o 
  -1  13 -10       63.90       64.09      9.73 o 
  -1  13 -11       49.16       36.49     10.56 o 
  -1  13 -12       37.52       36.72      8.30 o 
  -1  13 -13        1.85        2.36      7.25 o 
  -1  13 -14       84.59       78.52      9.44 o 
  -1  13 -15      332.24      409.48     18.61 o 
  -1  13 -16      111.24      159.11     14.32 o 
  -1  13 -17       32.37       36.32      6.36 o 
  -1  13 -18       13.07       12.98      6.47 o 
   1 -12 -18       11.84       20.44     10.46 o 
   1 -12 -17       36.42       36.83     10.13 o 
   1 -12 -16      103.04      115.50     14.51 o 
   1 -12 -15        0.70        4.91      8.16 o 
  -1  12  14       18.83       23.54      5.10 o 
  -1  12  13       12.79        7.58      4.59 o 
   1 -12 -12       63.16       53.94      6.95 o 
  -1  12  11       21.76       22.23      5.83 o 
  -1  12  10        0.94        5.55      3.31 o 
   1 -12 -10      138.29      141.19     11.96 o 
   1 -12  -9      119.31      115.12      4.32 o 
  -1  12   8        8.98       12.05      2.85 o 
  -1  12   7        0.27        1.89      3.33 o 
   1 -12  -7        0.78        1.18      7.86 o 
   1 -12  -6       51.45       42.65      2.63 o 
   1 -12  -5       77.49       85.54      3.32 o 
  -1  12   4      162.84      164.14      3.67 o 
  -1  12   3        3.13        4.11      2.05 o 
  -1  12   2       10.10        7.84      2.06 o 
   1 -12  -1      228.95      229.17      5.48 o 
  -1  12   0      275.48      295.73      5.38 o 
  -1  12  -1       11.31       36.70      4.12 o 
   1 -12   1      163.96      152.59      6.16 o 
   1 -12   2        1.10        2.50      2.55 o 
  -1  12  -3        0.11        4.04      4.62 o 
  -1  12  -4       65.95       76.29      7.34 o 
  -1  12  -5      372.89      341.87     16.62 o 
  -1  12  -6      158.82      164.39     10.01 o 
  -1  12  -7        0.01       -4.70      5.55 o 
  -1  12  -8        2.55        1.18      6.00 o 
  -1  12  -9        1.64        3.55      6.06 o 
  -1  12 -10       38.55       37.44      8.26 o 
  -1  12 -11       30.28       31.59      8.44 o 
  -1  12 -12       43.81       42.10      7.15 o 
  -1  12 -13       26.30       20.29      7.32 o 
  -1  12 -14        0.35       -3.38      7.07 o 
  -1  12 -15       63.65       62.78     11.21 o 
  -1  12 -16       87.19      108.44     12.76 o 
  -1  12 -17       34.58       43.99      6.41 o 
  -1  12 -18        7.24       -0.91      5.59 o 
  -1  12 -19        6.89       -2.41      9.74 o 
   1 -11 -19        0.01        2.28      8.69 o 
   1 -11 -18        5.57        5.96      9.45 o 
   1 -11 -17        6.10        6.93      9.35 o 
   1 -11 -16        9.67       15.71     11.21 o 
   1 -11 -15       19.83       36.58      7.84 o 
   1 -11 -14       17.25       22.52      7.02 o 
   1 -11 -13       33.06       34.01      7.43 o 
   1 -11 -12       62.45       63.54     10.82 o 
   1 -11 -11       52.76       75.52     10.50 o 
  -1  11  10        3.31        6.34      2.68 o 
  -1  11   9      185.40      179.06      4.78 o 
   1 -11  -8      512.80      513.12      5.33 o 
   1 -11  -7       65.73       60.03      2.58 o 
   1 -11  -7       71.95       72.15      8.66 o 
   1 -11  -6        6.83        6.73      2.33 o 
   1 -11  -5      245.26      235.58      4.09 o 
  -1  11   4      113.07       98.60      2.87 o 
   1 -11  -3       23.16       30.06      2.18 o 
  -1  11   2       92.38       79.29      2.71 o 
   1 -11  -1      147.87      152.97      4.41 o 
  -1  11   0      122.12      117.56      3.62 o 
   1 -11   1      204.08      163.20      4.45 o 
  -1  11  -1      208.91      204.09      9.30 o 
  -1  11  -2       85.60       86.40      3.61 o 
  -1  11  -3      114.31      115.50      7.26 o 
  -1  11  -4        4.98        7.00      4.27 o 
  -1  11  -5      988.48      871.83     23.82 o 
  -1  11  -6       13.92       21.03      6.34 o 
  -1  11  -7       34.87       35.53      6.17 o 
  -1  11  -8        0.93        6.25      5.48 o 
  -1  11  -9        0.63        1.86      5.31 o 
  -1  11 -10       76.45       75.70      8.35 o 
  -1  11 -11      117.79      137.25     10.54 o 
  -1  11 -12        0.82        5.32      5.68 o 
  -1  11 -13       78.00       76.09      7.97 o 
  -1  11 -14      107.14      123.83      9.43 o 
  -1  11 -15       44.25       49.02     10.32 o 
  -1  11 -16       69.35       58.21     11.16 o 
  -1  11 -17       15.16       13.10      5.57 o 
  -1  11 -18        2.85        6.03      5.70 o 
  -1  11 -19        1.89        4.23      8.55 o 
  -1  11 -20        1.59       -0.66      9.41 o 
   1 -10 -20       18.84        8.38     10.05 o 
   1 -10 -19       15.93       25.98      9.20 o 
   1 -10 -18       11.90        6.19      8.41 o 
   1 -10 -17        0.00        0.55      8.69 o 
   1 -10 -17        3.92        4.02      7.45 o 
   1 -10 -16        8.59       18.01      8.40 o 
   1 -10 -16       39.07       41.27      8.04 o 
   1 -10 -15       23.85       25.33      4.43 o 
   1 -10 -14        0.08       -2.77      3.65 o 
   1 -10 -13       16.93       13.71      3.73 o 
   1 -10 -12        8.74        4.86      4.33 o 
   1 -10 -12       40.66       46.45      9.85 o 
   1 -10 -11       33.74       35.74      4.07 o 
  -1  10  10        0.28        3.38      3.10 o 
   1 -10 -10        1.85        4.30      7.97 o 
  -1  10   9        8.26        8.96      1.72 o 
   1 -10  -8       38.37       34.76      2.00 o 
  -1  10   7       47.21       55.40      2.30 o 
   1 -10  -7      102.42      106.87      8.50 o 
  -1  10   6       11.82        9.53      1.73 o 
  -1  10   5        7.92        6.76      1.98 o 
   1 -10  -4       12.22       13.53      1.76 o 
   1 -10  -3        0.51       -0.16      1.56 o 
   1 -10  -2      365.19      310.03      4.09 o 
  -1  10   1       57.35       60.52      3.32 o 
  -1  10   0     2449.73     2401.40     12.33 o 
   1 -10   1       65.13       51.40      2.88 o 
  -1  10  -1       73.68       86.20      7.07 o 
  -1  10  -2      116.87       92.78      2.96 o 
  -1  10  -3      164.00      174.04      7.87 o 
  -1  10  -4      266.41      296.17     10.65 o 
  -1  10  -5       22.08       22.96      7.18 o 
  -1  10  -6       46.87       52.06      6.26 o 
  -1  10  -7      164.35      152.41      8.04 o 
  -1  10  -8       19.30        7.67      4.93 o 
  -1  10  -9      124.47      151.03      8.29 o 
  -1  10 -10      480.81      478.88     14.35 o 
  -1  10 -11       66.48       60.61      7.64 o 
  -1  10 -12       44.81       38.61      6.23 o 
  -1  10 -13       74.74       75.72      7.28 o 
  -1  10 -14      216.94      232.75     10.75 o 
  -1  10 -15       24.47       23.71      6.79 o 
  -1  10 -16       63.17       70.13     10.82 o 
  -1  10 -17       81.69       98.13      6.76 o 
  -1  10 -18        1.81        5.09      5.24 o 
  -1  10 -19        0.14       13.93      8.03 o 
  -1  10 -20       88.00       96.81     11.95 o 
   1  -9 -20      134.70      137.20     11.90 o 
   1  -9 -19      150.30      139.12     12.48 o 
   1  -9 -18      102.70      107.99      6.55 o 
   1  -9 -17        8.07        7.52      4.43 o 
   1  -9 -16        1.70        2.80      8.19 o 
   1  -9 -16       52.40       59.73      7.94 o 
   1  -9 -15       19.40       26.31      4.50 o 
   1  -9 -14        2.51        2.37      3.80 o 
   1  -9 -13        8.11       12.44      3.75 o 
   1  -9 -12        7.20        4.12      2.31 o 
   1  -9 -12       42.83       42.09      9.11 o 
  -1   9  11       14.71       10.19      2.94 o 
   1  -9 -10      106.18      112.46      2.72 o 
   1  -9 -10      195.97      204.87     11.20 o 
   1  -9  -9      478.39      424.28      4.33 o 
   1  -9  -8      158.42      143.87      3.03 o 
   1  -9  -7        2.07        3.38      1.57 o 
   1  -9  -7        3.51       -2.12      6.33 o 
  -1   9   6       96.06       81.26      2.51 o 
   1  -9  -5       56.93       73.98      2.50 o 
  -1   9   4       11.48        9.92      1.41 o 
   1  -9  -3       22.86       18.17      1.54 o 
   1  -9  -2      491.03      507.49      5.78 o 
   1  -9  -1      274.97      414.91      8.44 o 
  -1   9   1      542.13      599.84      8.10 o 
   1  -9   0        0.91        7.74      1.77 o 
  -1   9  -1      387.03      395.91      4.81 o 
  -1   9  -2        1.14        3.06      1.48 o 
  -1   9  -3        3.09        7.26      3.70 o 
  -1   9  -4      291.98      319.35      9.37 o 
  -1   9  -5      139.20      150.57      7.16 o 
  -1   9  -6       34.10       37.46      5.34 o 
  -1   9  -7       59.83       59.49      5.62 o 
  -1   9  -8       36.01       54.60      5.64 o 
  -1   9  -9        3.35        3.37      4.36 o 
  -1   9 -10      271.69      335.39     12.11 o 
  -1   9 -11       20.99       21.29      6.58 o 
  -1   9 -12       56.66       63.17      6.34 o 
  -1   9 -13      107.82      113.53      7.86 o 
  -1   9 -14        0.03       -2.39      5.23 o 
  -1   9 -15      179.28      180.88     11.93 o 
  -1   9 -16      108.41      102.13     10.76 o 
  -1   9 -17       15.92       22.12      5.01 o 
  -1   9 -18      306.34      349.56     15.80 o 
  -1   9 -19        2.36       13.07      7.76 o 
  -1   9 -20       31.42       48.08     10.30 o 
  -1   9 -21        0.04       21.01     12.04 o 
   1  -8 -21       24.96       37.94      9.99 o 
   1  -8 -20      185.73      216.99     13.77 o 
   1  -8 -19      202.65      206.09      7.88 o 
   1  -8 -18        2.00        7.38      4.61 o 
   1  -8 -17      149.90      124.98      6.51 o 
   1  -8 -16      234.84      249.70     12.27 o 
   1  -8 -16      236.92      220.83     10.00 o 
   1  -8 -15        0.04        2.17      3.71 o 
   1  -8 -14      110.52      103.71      5.31 o 
   1  -8 -13      198.22      182.89      6.17 o 
  -1   8  12       95.97       71.90      3.18 o 
   1  -8 -12      127.27      132.79     10.41 o 
   1  -8 -11      807.45      721.84      5.66 o 
   1  -8 -10       41.57       33.68      1.77 o 
  -1   8   9       80.71       76.14      2.08 o 
   1  -8  -8       46.18       57.39      1.85 o 
   1  -8  -7        6.64        4.12      1.30 o 
   1  -8  -7        7.34        5.00      6.08 o 
  -1   8   6      178.44      165.86      3.37 o 
  -1   8   5      150.96      170.00      2.77 o 
  -1   8   4        1.44        4.64      1.19 o 
   1  -8  -3       23.16       15.48      1.28 o 
   1  -8  -2        4.96        3.37      1.49 o 
  -1   8   1       68.19       66.27      2.86 o 
  -1   8   1       99.79      104.47      5.57 o 
  -1   8   0     4075.62     4380.47     14.53 o 
  -1   8  -1       45.78       36.32      1.82 o 
   1  -8   2       79.92       66.28      2.04 o 
  -1   8  -3       66.65       59.53      4.55 o 
  -1   8  -4       71.52       81.34      5.01 o 
  -1   8  -5      553.08      590.35     11.71 o 
  -1   8  -6      156.01      162.69      7.06 o 
  -1   8  -7       24.76       23.17      3.91 o 
  -1   8  -8        2.96        1.63      3.65 o 
  -1   8  -9       15.75       15.57      4.58 o 
  -1   8 -10     1698.35     2175.08     24.61 o 
  -1   8 -11      801.54      879.86     16.32 o 
  -1   8 -12        0.22       -0.34      3.27 o 
  -1   8 -13        0.10        0.80      4.61 o 
  -1   8 -14       69.99       74.72      6.84 o 
  -1   8 -15       23.37       23.71      5.66 o 
  -1   8 -16        8.92       11.44      5.54 o 
  -1   8 -17       27.59       32.30      5.00 o 
  -1   8 -18        3.17       -4.33      6.85 o 
  -1   8 -19        0.08       -1.02      8.18 o 
  -1   8 -20        5.63        2.06      7.71 o 
  -1   8 -21      129.79      147.22     15.90 o 
  -1   8 -22       73.81       79.50     14.70 o 
   1  -7 -22        0.75        6.56      9.14 o 
   1  -7 -21        0.12        7.32      5.07 o 
   1  -7 -20       42.35       34.58      5.65 o 
   1  -7 -19       18.70       21.86      5.02 o 
   1  -7 -18        5.44        8.29      4.58 o 
   1  -7 -17       11.69       16.93      4.52 o 
   1  -7 -16       25.36       22.85      4.38 o 
   1  -7 -15        9.28       14.09      4.06 o 
   1  -7 -14        1.23        1.84      3.48 o 
  -1   7  13        2.14        1.88      1.40 o 
   1  -7 -12       24.48       20.40      2.32 o 
   1  -7 -12      155.63      149.52      4.61 o 
  -1   7  11      109.06      107.60      2.82 o 
  -1   7  10        0.04        3.96      1.35 o 
   1  -7  -9      181.76      179.32      2.75 o 
   1  -7  -8       61.68       55.57      1.75 o 
   1  -7  -7      180.94      189.90      2.62 o 
   1  -7  -6      494.14      494.66      3.94 o 
   1  -7  -5      265.26      357.65      3.97 o 
  -1   7   4        2.00       29.38      1.35 o 
   1  -7  -3        7.60        6.46      1.13 o 
   1  -7  -2      354.05      342.75      3.84 o 
   1  -7  -1      185.50      246.12      3.37 o 
   1  -7   0        0.89        1.77      1.44 o 
  -1   7  -1      224.61      280.24      4.16 o 
  -1   7  -2        2.12        1.47      1.27 o 
  -1   7  -3      374.17      438.62      8.83 o 
  -1   7  -4       50.61       49.04      4.02 o 
  -1   7  -5      386.37      455.43      9.78 o 
  -1   7  -6       31.62       38.48      5.04 o 
  -1   7  -7       57.15       55.93      3.33 o 
  -1   7  -8       31.28       24.70      2.95 o 
  -1   7  -9       65.09       65.62      3.83 o 
  -1   7 -10       34.50       32.81      5.66 o 
  -1   7 -10      302.33      293.77      9.91 o 
  -1   7 -11      429.30      428.21      8.57 o 
  -1   7 -12       30.33       31.16      4.03 o 
  -1   7 -13       12.15        6.05      3.44 o 
  -1   7 -14       40.09       37.96      4.02 o 
  -1   7 -15        0.02       -1.45      5.41 o 
  -1   7 -15       57.77       70.27      7.91 o 
  -1   7 -16        5.84        6.19      6.13 o 
  -1   7 -16       15.10       17.46      5.73 o 
  -1   7 -17        2.49        6.60      4.60 o 
  -1   7 -18       27.22       30.58      8.04 o 
  -1   7 -19        6.21       22.19      8.25 o 
  -1   7 -20        2.21        7.11      7.42 o 
  -1   7 -21      191.34      196.93     15.78 o 
  -1   7 -22        1.28       12.30      9.20 o 
   1  -6 -23       13.47       22.89     10.07 o 
   1  -6 -22        1.70        9.15      5.27 o 
   1  -6 -21       14.75       25.84      9.45 o 
   1  -6 -21       14.89       10.79      8.87 o 
   1  -6 -20       23.49       23.38      5.26 o 
   1  -6 -19      129.02      110.80      6.47 o 
   1  -6 -18        7.63        4.26      4.40 o 
   1  -6 -17       26.07       25.79      4.42 o 
   1  -6 -16        2.11        3.69      6.23 o 
   1  -6 -16       67.21       70.10      7.95 o 
   1  -6 -15       16.46       17.03      3.83 o 
   1  -6 -14       25.44       28.39      2.49 o 
  -1   6  13        4.58        3.52      1.47 o 
  -1   6  12      255.25      257.81      4.51 o 
   1  -6 -12      261.24      271.70      5.71 o 
  -1   6  11      590.52      602.64      5.07 o 
  -1   6  10        7.43        8.13      1.11 o 
   1  -6  -9       35.75       37.30      1.25 o 
   1  -6  -8        0.90        4.06      0.81 o 
   1  -6  -7     1187.40     1195.29      5.71 o 
  -1   6   6     1344.32     1354.11      5.87 o 
   1  -6  -5       24.53       32.31      1.40 o 
   1  -6  -4     1336.75     1475.92      5.94 o 
  -1   6   3        1.02        0.11      1.01 o 
   1  -6  -2        7.14       11.47      1.77 o 
  -1   6   1      999.21     1165.83      6.37 o 
   1  -6   0      284.63      356.96      3.60 o 
  -1   6  -1     1553.01     1624.65      8.63 o 
   1  -6   2     1190.12     1181.59      6.68 o 
  -1   6  -3     1119.32     1184.55     12.96 o 
  -1   6  -4     1757.32     2174.12     12.88 o 
  -1   6  -5       43.03       49.57      2.78 o 
  -1   6  -6      115.49       97.88      3.94 o 
  -1   6  -7      567.09      597.88      7.79 o 
  -1   6  -8        3.24       11.22      2.36 o 
  -1   6  -9      444.89      464.72      7.50 o 
  -1   6 -10        9.79       17.29      4.98 o 
  -1   6 -10      174.48      164.84      7.67 o 
  -1   6 -11      156.83      135.89      2.32 o 
  -1   6 -12       32.70       38.10      3.59 o 
  -1   6 -13        0.98        3.53      3.14 o 
  -1   6 -14        1.03        3.23      2.73 o 
  -1   6 -15        2.92        2.58      3.46 o 
  -1   6 -15        5.16       -4.48      8.51 o 
  -1   6 -16       12.30       19.11      6.47 o 
  -1   6 -16      127.00      145.50     11.45 o 
  -1   6 -17      107.15      114.78      6.67 o 
  -1   6 -18       31.26       40.48      5.36 o 
  -1   6 -19       18.90       23.27      5.26 o 
  -1   6 -20       10.19        6.13      7.60 o 
  -1   6 -21       43.77       44.91     11.48 o 
  -1   6 -22       83.63       95.08     14.24 o 
  -1   6 -23       46.00       41.28      9.99 o 
   1  -5 -23        2.64       10.14      5.72 o 
   1  -5 -22        7.20       19.85      9.76 o 
   1  -5 -22       19.04        9.00      9.81 o 
   1  -5 -21        5.66        5.17      8.20 o 
   1  -5 -21      131.35      134.33     11.31 o 
   1  -5 -20       16.85       14.23      5.03 o 
   1  -5 -19       12.08        7.51      4.71 o 
   1  -5 -18        3.38        3.60      4.16 o 
   1  -5 -17        9.21        8.06      4.09 o 
   1  -5 -16       75.81       75.38      4.10 o 
   1  -5 -16       78.57       77.88      7.82 o 
   1  -5 -15       73.12       74.11      3.33 o 
   1  -5 -14      116.04      106.48      2.51 o 
   1  -5 -13      147.94      148.60      2.76 o 
   1  -5 -12      838.61      833.42      7.38 o 
   1  -5 -12     1060.27     1082.45     10.20 o 
   1  -5 -11        2.58        3.94      1.78 o 
  -1   5  10      345.45      354.22      3.01 o 
   1  -5  -9      231.87      210.87      2.24 o 
   1  -5  -8      100.79      102.67      1.64 o 
   1  -5  -7       30.99       31.84      1.00 o 
   1  -5  -6     1310.43     1512.07      4.94 o 
  -1   5   5     1669.41     2066.10      7.23 o 
  -1   5   4      433.66      437.91      2.99 o 
   1  -5  -3     1714.88     1822.33      5.92 o 
  -1   5   2      146.48      132.48      1.94 o 
   1  -5  -1       60.07       53.72      1.31 o 
  -1   5   1       94.88       89.86      3.57 o 
  -1   5   0        0.24        1.97      0.89 o 
  -1   5  -1       50.43       41.27      1.32 o 
  -1   5  -2      416.66      448.52      4.15 o 
  -1   5  -3     1468.72     1638.05     10.00 o 
  -1   5  -4      396.19      470.62      5.81 o 
  -1   5  -5       35.70       45.84      2.66 o 
  -1   5  -6        4.52        6.84      3.01 o 
  -1   5  -6       11.73        5.45      3.18 o 
  -1   5  -7      153.02      172.05      4.23 o 
  -1   5  -8      349.48      175.94      2.31 o 
  -1   5  -9     1103.84      740.02      5.15 o 
  -1   5 -10       68.89       61.15      5.55 o 
  -1   5 -10      114.87       99.54      2.94 o 
  -1   5 -11       49.18       52.10      2.85 o 
  -1   5 -11       63.49       68.07      4.44 o 
  -1   5 -12      102.70      104.44      3.02 o 
  -1   5 -13        1.70        2.05      1.86 o 
  -1   5 -14        0.53       -0.45      1.91 o 
  -1   5 -15       17.62       19.79      2.68 o 
  -1   5 -16        7.00        4.06      5.16 o 
  -1   5 -16       97.71       85.64     10.94 o 
  -1   5 -17        5.83        3.43      4.09 o 
  -1   5 -18      133.94      146.85      7.18 o 
  -1   5 -19        0.29       -0.26      4.78 o 
  -1   5 -20        1.16        3.18      4.67 o 
  -1   5 -21        5.05       12.32      7.17 o 
  -1   5 -21        5.05        3.95     10.81 o 
  -1   5 -22        4.59        0.46      8.02 o 
  -1   5 -23        4.95        1.22      8.12 o 
   1  -4 -24      108.33       93.08     12.07 o 
   1  -4 -23       38.78       43.73      6.33 o 
   1  -4 -22        1.04        0.69      5.39 o 
   1  -4 -21        3.98       10.98      5.37 o 
   1  -4 -20        6.04        6.88      4.71 o 
   1  -4 -19       96.29       97.97      6.06 o 
   1  -4 -18       10.92       12.56      4.33 o 
   1  -4 -17        1.20        0.37      2.57 o 
   1  -4 -16       24.37       26.21      2.89 o 
   1  -4 -15       26.88       28.27      2.75 o 
   1  -4 -14      233.94      244.75      4.82 o 
   1  -4 -13      357.60      353.36      5.37 o 
   1  -4 -12      160.08      156.86      3.66 o 
   1  -4 -11      202.92      191.77      3.95 o 
   1  -4 -10      874.34      878.98      5.44 o 
   1  -4  -9       25.60       23.07      1.26 o 
  -1   4   8      140.70      161.84      2.28 o 
  -1   4   7       48.28       57.24      1.36 o 
   1  -4  -6      195.70      203.37      3.29 o 
  -1   4   6      446.63      475.50      3.94 o 
  -1   4   5       77.46       73.18      1.74 o 
   1  -4  -5      110.08      121.43      2.12 o 
   1  -4  -4       56.29       62.35      1.10 o 
   1  -4  -3      404.58      430.75      2.49 o 
  -1   4   2       39.62       41.63      1.05 o 
   1  -4  -1        1.50        4.60      0.70 o 
   1  -4   0       20.71       34.57      0.88 o 
  -1   4  -1       97.57       84.97      1.04 o 
  -1   4  -2      514.85      511.06      2.53 o 
  -1   4  -3        7.07        9.46      1.42 o 
  -1   4  -4       42.76       42.30      2.05 o 
  -1   4  -5      180.58      188.35      4.35 o 
  -1   4  -6       64.73       38.23      1.39 o 
  -1   4  -6      165.81      196.15      4.21 o 
  -1   4  -7      140.64      142.22      2.24 o 
  -1   4  -8      269.00      284.64      3.37 o 
  -1   4  -9        7.48        4.75      1.35 o 
  -1   4 -10      342.91      326.12      5.82 o 
  -1   4 -10      355.49      340.81      6.40 o 
  -1   4 -11      111.42      111.21      3.28 o 
  -1   4 -12      550.97      545.10      5.35 o 
  -1   4 -13     1090.60     1078.40      7.71 o 
  -1   4 -14      795.07      809.89      8.35 o 
  -1   4 -15       83.64       80.27      3.59 o 
  -1   4 -16     1089.87     1107.97     12.19 o 
  -1   4 -16     1091.69     1155.20     22.60 o 
  -1   4 -17       80.34       87.45      4.23 o 
  -1   4 -18      319.85      293.72      8.82 o 
  -1   4 -19       26.60       29.21      5.19 o 
  -1   4 -20        0.06        8.63      4.94 o 
  -1   4 -21       73.89       86.73      9.41 o 
  -1   4 -21       83.51       94.97     12.77 o 
  -1   4 -22        6.79        8.18      5.19 o 
  -1   4 -23        9.14       13.70      8.54 o 
  -1   4 -24       12.91       10.74     11.64 o 
   1  -3 -24        3.16       -8.37     10.56 o 
   1  -3 -23        0.32       -0.95      5.50 o 
   1  -3 -22        0.96        1.97      5.22 o 
   1  -3 -21      149.17      171.52     11.85 o 
   1  -3 -21      158.45      146.30     12.25 o 
   1  -3 -20       79.97      110.37      6.68 o 
   1  -3 -19        2.02        2.90      4.36 o 
   1  -3 -18      112.64      118.58      4.58 o 
   1  -3 -17       90.72      102.70      4.13 o 
   1  -3 -16      290.44      291.46      5.74 o 
   1  -3 -15      305.42      316.51      5.64 o 
   1  -3 -14       48.85       59.12      3.12 o 
   1  -3 -13       53.53       57.78      2.90 o 
   1  -3 -12      187.62      201.36      3.76 o 
   1  -3 -12      520.38      546.49      9.65 o 
   1  -3 -11      385.56      390.91      5.28 o 
   1  -3 -10       18.60       17.93      1.68 o 
  -1   3   9       72.03       79.00      1.83 o 
   1  -3  -8        0.81        3.92      0.92 o 
   1  -3  -7      146.27      155.86      2.13 o 
  -1   3   6        6.34        8.91      0.85 o 
   1  -3  -6        6.37       15.64      2.84 o 
   1  -3  -5     6838.17     8332.36     18.73 o 
   1  -3  -4     1674.55     1791.32      6.71 o 
  -1   3   3      238.75      272.43      2.84 o 
  -1   3   2        6.84        2.30      0.66 o 
  -1   3   1       27.95       32.40      0.86 o 
   1  -3   0       35.51       47.56      0.73 o 
  -1   3  -1       23.19       25.22      0.72 o 
  -1   3  -2       59.11       94.55      2.12 o 
  -1   3  -3     1968.39     2276.87      9.71 o 
  -1   3  -4      671.35      765.29      4.75 o 
  -1   3  -5      119.79      125.92      2.55 o 
  -1   3  -5      126.45      131.54      4.59 o 
  -1   3  -6      179.14      194.87      5.66 o 
  -1   3  -6      181.74      204.09      3.32 o 
  -1   3  -7     1206.70     1371.93      9.42 o 
  -1   3  -8       28.70       27.55      1.51 o 
  -1   3  -9       23.96       18.81      1.60 o 
  -1   3 -10       29.39       30.44      2.43 o 
  -1   3 -10       52.87       60.64      3.86 o 
  -1   3 -11      100.93      101.70      2.90 o 
  -1   3 -12      250.37      241.53      3.74 o 
  -1   3 -13        0.77        5.00      2.27 o 
  -1   3 -14      119.43      133.09      4.13 o 
  -1   3 -15      370.62      395.74      7.54 o 
  -1   3 -15      421.84      449.60     14.56 o 
  -1   3 -16      110.90      109.75      4.33 o 
  -1   3 -17       20.19       24.33      3.31 o 
  -1   3 -18      259.57      259.96      6.26 o 
  -1   3 -19       35.00       35.48      5.25 o 
  -1   3 -20       19.43       15.59      4.87 o 
  -1   3 -21       15.03       16.73      5.37 o 
  -1   3 -22        4.54        6.02      5.32 o 
  -1   3 -23        0.94        0.17      5.28 o 
  -1   3 -24       20.09       10.55     12.05 o 
   1  -2 -24        6.81        0.33     10.96 o 
   1  -2 -23        8.43        3.60      7.04 o 
   1  -2 -22       15.47        8.79      7.08 o 
   1  -2 -21       66.96       85.66      9.05 o 
   1  -2 -21      100.68       79.31     11.55 o 
   1  -2 -20      272.68      274.19      8.79 o 
   1  -2 -19      147.44      139.07      5.10 o 
   1  -2 -18       72.07       70.53      4.00 o 
   1  -2 -17       48.30       61.11      3.85 o 
   1  -2 -16      444.73      482.61      8.56 o 
   1  -2 -16      444.81      451.60     13.59 o 
   1  -2 -15       75.15       91.01      3.74 o 
   1  -2 -14      171.45      160.20      4.18 o 
   1  -2 -13       36.13       40.38      2.61 o 
   1  -2 -12      397.66      444.89      5.69 o 
  -1   2  11      242.85      278.36      3.72 o 
   1  -2 -10       48.90       59.28      1.86 o 
   1  -2  -9      106.88      104.07      1.86 o 
   1  -2  -8       37.17       39.43      1.24 o 
  -1   2   7       50.56       63.10      1.31 o 
  -1   2   6       52.39       59.56      1.16 o 
   1  -2  -5        1.04        2.79      0.91 o 
  -1   2   5      218.17      255.60      2.69 o 
  -1   2   4     4864.71     5519.26     13.72 o 
  -1   2   3     3737.12     4270.36     12.19 o 
  -1   2   2     6785.60     7277.28     46.63 o 
  -1   2   1      541.07      626.72      3.18 o 
  -1   2   0     3341.40     3513.01     22.21 o 
  -1   2  -1      348.01      383.86      2.35 o 
  -1   2  -2     6718.32     7169.81     38.70 o 
  -1   2  -3    13531.10    14669.92     67.34 o 
  -1   2  -4     8769.38     9741.15     58.50 o 
   1  -2   5      332.07      399.87      3.69 o 
  -1   2  -5     1704.15     2213.12     15.79 o 
   1  -2   6     4658.27     5428.79     12.60 o 
  -1   2  -7       67.68       99.59      2.00 o 
   1  -2   8       85.88       85.84      1.98 o 
  -1   2  -9        2.58        3.03      0.91 o 
  -1   2 -10      116.66      104.03      2.31 o 
  -1   2 -11       93.19      112.40      3.55 o 
  -1   2 -12       94.25      104.20      3.31 o 
  -1   2 -13       36.42       53.83      3.01 o 
  -1   2 -14      124.13      146.67      4.24 o 
  -1   2 -15        0.43        1.35      2.64 o 
  -1   2 -16      103.69       97.57      4.96 o 
  -1   2 -16      158.59      160.93     10.45 o 
  -1   2 -17       13.97       19.52      3.23 o 
  -1   2 -18        0.56        2.95      3.15 o 
  -1   2 -19       68.90       71.05      4.36 o 
  -1   2 -20       17.79       16.25      3.96 o 
  -1   2 -21      117.26      111.89      9.87 o 
  -1   2 -21      147.33      130.79     13.01 o 
  -1   2 -22        5.37       -1.33      6.91 o 
  -1   2 -22       13.26       14.26     10.93 o 
  -1   2 -23       34.18       25.87      5.79 o 
  -1   2 -24        0.21        2.53     11.32 o 
   1  -1 -24       33.91       23.49      8.62 o 
   1  -1 -23        5.30        4.21      7.84 o 
   1  -1 -22        1.46       -2.20      7.02 o 
   1  -1 -21        0.38        4.07      7.05 o 
   1  -1 -21       38.33       29.38     10.86 o 
   1  -1 -20       14.47       21.07      3.65 o 
   1  -1 -19       54.22       61.14      4.26 o 
   1  -1 -18      290.13      296.27      6.44 o 
   1  -1 -17       82.78       91.96      4.15 o 
   1  -1 -16       29.15       34.79      3.11 o 
   1  -1 -15      264.18      284.31      5.54 o 
   1  -1 -14        1.27        5.17      2.29 o 
   1  -1 -13      109.53      121.52      3.56 o 
   1  -1 -12      179.64      211.59      4.14 o 
   1  -1 -11      127.74      125.00      5.67 o 
   1  -1 -11      140.14      141.81      3.30 o 
   1  -1 -10      398.14      408.99      3.49 o 
  -1   1   9      199.58      228.67      2.55 o 
   1  -1  -8      470.87      568.01      3.30 o 
  -1   1   7      226.46      254.21      2.17 o 
   1  -1  -6      372.63      413.35      2.49 o 
  -1   1   6      372.72      444.14      7.21 o 
   1  -1  -5     1624.65     1802.60      6.73 o 
   1  -1  -5     2019.57     2190.90      6.99 o 
   1  -1  -4     1209.62     1408.32      3.69 o 
  -1   1   3      931.61     1070.36      2.97 o 
  -1   1   2     1750.08     1979.04      5.50 o 
  -1   1  -2     1956.68     2070.67      9.83 o 
   1  -1   3     1742.58     1943.44      5.02 o 
  -1   1  -4     5090.21     5749.11     37.76 o 
  -1   1  -5     1193.12     1363.22      5.53 o 
  -1   1  -5     1581.88     1953.03     14.01 o 
   1  -1   6        4.00        7.15      0.69 o 
  -1   1  -6       45.00       57.44      1.51 o 
  -1   1  -7       52.65       48.79      1.23 o 
  -1   1  -8      159.60      196.76      2.27 o 
   1  -1   9       40.73       45.73      1.74 o 
   1  -1  10      250.50      279.08      3.65 o 
  -1   1 -11       72.64       80.38      2.31 o 
  -1   1 -12        0.00       -0.14      1.29 o 
  -1   1 -13      108.41       97.33      3.47 o 
  -1   1 -14        1.22        1.46      2.32 o 
  -1   1 -15       30.79       31.00      3.04 o 
  -1   1 -16       17.76       18.97      3.01 o 
  -1   1 -17        3.99        5.14      3.03 o 
  -1   1 -18        2.60        2.23      3.23 o 
  -1   1 -19      115.72      121.08      5.13 o 
  -1   1 -20       66.90       71.23      4.67 o 
  -1   1 -21        9.15       12.19      4.85 o 
  -1   1 -21      141.64      145.57     11.91 o 
  -1   1 -22       14.92       18.10      5.46 o 
  -1   1 -23        5.93       10.46      5.35 o 
  -1   1 -24       14.40       22.35     10.58 o 
   1   0 -24       97.51       49.84     12.54 o 
   1   0 -23        0.21       22.57      7.94 o 
   1   0 -22      174.97      150.32     13.77 o 
   1   0 -21       34.82       22.19      7.36 o 
   1   0 -20       52.70       51.31      5.46 o 
   1   0 -19        6.29        5.53      3.30 o 
   1   0 -18       26.26       28.61      3.55 o 
   1   0 -17        3.50        5.19      2.94 o 
   1   0 -16       42.91       50.38      4.03 o 
   1   0 -16       71.99       47.35      8.27 o 
   1   0 -15       18.07       21.00      2.72 o 
   1   0 -14      555.57      573.46      7.15 o 
   1   0 -13        0.53        3.72      1.56 o 
   1   0 -12        8.34       11.17      1.55 o 
   1   0 -11        2.29        4.73      2.13 o 
   1   0 -11        3.88        7.25      2.35 o 
   1   0 -10      856.06      919.43      5.91 o 
   1   0  -9      545.46      613.57      4.57 o 
   1   0  -8       54.61       77.39      1.58 o 
   1   0  -7      378.11      433.88      2.79 o 
   1   0  -6     1323.75     1502.65      5.09 o 
  -1   0   6     3252.99     3717.65     13.55 o 
   1   0  -5      140.71      138.49      1.79 o 
   1   0  -5      143.06      144.83      2.10 o 
  -1   0   4      131.96      160.42      1.56 o 
   1   0  -3     2623.40     3153.39      9.26 o 
   1   0  -2      735.60      823.99      6.11 o 
  -1   0  -2       45.05       43.52      1.71 o 
  -1   0  -3     2513.75     2601.06     12.39 o 
  -1   0  -4     2414.96     2579.08      9.43 o 
  -1   0  -5      611.99      642.75      2.62 o 
  -1   0  -5      696.21      737.16      5.83 o 
   1   0   6       56.46       55.91      1.01 o 
  -1   0  -6      170.98      175.54      4.96 o 
   1   0   7        0.00        2.06      0.64 o 
   1   0   8       53.02       70.00      1.35 o 
   1   0   9      223.00      251.63      2.47 o 
  -1   0 -10        5.80       10.44      0.99 o 
   1   0  11        2.29        4.78      1.65 o 
  -1   0 -11      319.84      384.55      4.16 o 
  -1   0 -12        7.68       12.47      1.30 o 
  -1   0 -13        4.48        5.46      1.30 o 
  -1   0 -14       99.65       98.20      3.70 o 
  -1   0 -15       59.13       61.31      3.50 o 
  -1   0 -16       42.34       45.98      4.32 o 
  -1   0 -16      149.14      134.79      9.44 o 
  -1   0 -17       37.78       44.48      3.77 o 
  -1   0 -18      129.37      130.78      4.94 o 
  -1   0 -19       46.17       53.69      4.24 o 
  -1   0 -20      162.02      165.56      5.75 o 
  -1   0 -21       14.79       18.85      5.04 o 
  -1   0 -21       14.92       18.78     10.01 o 
  -1   0 -22       82.79       86.37      6.55 o 
  -1   0 -22       85.23       84.39     11.82 o 
  -1   0 -23       16.42       19.70      7.70 o 
  -1   0 -24        0.86       -0.72      7.20 o 
   1   1 -24       54.28       52.10     12.87 o 
   1   1 -23       45.61       32.98      8.32 o 
   1   1 -22        3.65       13.15     11.17 o 
   1   1 -21        5.31        0.40     10.86 o 
   1   1 -20       48.95       43.91      7.71 o 
   1   1 -19       52.02       48.16      7.30 o 
   1   1 -18      120.75      130.80      4.80 o 
   1   1 -17        0.01        3.22      2.85 o 
   1   1 -16      108.26      114.68      4.95 o 
   1   1 -16      130.05      113.24      8.82 o 
   1   1 -15       40.63       45.41      3.21 o 
   1   1 -14      103.61      100.16      2.72 o 
   1   1 -13       61.57       59.04      2.25 o 
   1   1 -12       23.41       26.15      1.78 o 
   1   1 -11       17.96       20.68      3.37 o 
   1   1 -11      106.14      106.64      2.87 o 
   1   1 -10      240.39      260.36      3.27 o 
   1   1  -9        0.01        3.03      1.11 o 
   1   1  -8       54.89       80.80      1.81 o 
   1   1  -7       29.91       33.05      1.05 o 
   1   1  -6      358.10      441.36      3.21 o 
   1   1  -6      464.52      531.29      5.45 o 
  -1  -1   5      411.01      493.61      3.23 o 
  -1  -1   5      421.97      482.35      7.08 o 
   1   1  -4       19.43       19.29      1.21 o 
   1   1  -3     3022.49     3373.24     10.46 o 
   1   1  -2     4442.18     4850.07     64.36 o 
   1   1  -1      977.41     1093.75      4.37 o 
  -1  -1   0       78.57       91.13      1.41 o 
   1   1   1     3164.33     3217.46     36.55 o 
  -1  -1  -1     3839.00     4057.14     46.64 o 
  -1  -1  -2     1655.97     1702.74      8.04 o 
  -1  -1  -3      554.62      637.27      3.10 o 
   1   1   4      122.41      120.75      1.50 o 
  -1  -1  -5     1480.92     1701.54     11.34 o 
   1   1   5     4182.07     4974.76     14.29 o 
  -1  -1  -6      285.30      321.27      3.34 o 
   1   1   7     1104.28     1263.23      6.57 o 
   1   1   8        1.41        5.67      0.51 o 
  -1  -1  -9      703.41      711.13      3.42 o 
  -1  -1 -10       33.96       33.90      1.03 o 
  -1  -1 -11      898.81     1010.39     13.97 o 
  -1  -1 -11     1211.10     1366.76      6.07 o 
  -1  -1 -12       40.75       48.60      1.34 o 
  -1  -1 -13       30.02       21.28      2.46 o 
  -1  -1 -14        4.05        8.12      2.53 o 
  -1  -1 -15      273.78      273.43      5.60 o 
  -1  -1 -16      142.06      152.92      4.75 o 
  -1  -1 -17        0.63        3.36      2.98 o 
  -1  -1 -18       12.95       12.28      3.40 o 
  -1  -1 -19      169.69      174.72      5.64 o 
  -1  -1 -20      145.53      154.86      5.60 o 
  -1  -1 -21        2.11        7.06      3.91 o 
  -1  -1 -22        2.54       16.25      7.88 o 
  -1  -1 -22       12.18       20.00     10.12 o 
  -1  -1 -23       18.61       12.83      5.59 o 
   1   2 -24       36.44       30.10     12.20 o 
   1   2 -23        9.64        1.56      7.36 o 
   1   2 -22      112.41       88.38     12.98 o 
   1   2 -21      229.08      194.99     13.72 o 
   1   2 -20      248.17      236.90     12.63 o 
   1   2 -19      108.62      100.23      9.17 o 
   1   2 -18      116.25      104.13      8.50 o 
   1   2 -17       97.91      114.43      5.62 o 
   1   2 -16      280.72      276.42      9.97 o 
   1   2 -16      319.23      298.44     12.82 o 
   1   2 -15      540.49      522.26      6.02 o 
   1   2 -14        2.54        3.47      1.64 o 
   1   2 -13       11.69       14.42      1.66 o 
   1   2 -12      652.26      712.15      5.54 o 
   1   2 -11      260.16      291.93      3.69 o 
   1   2 -10      154.86      178.95      2.75 o 
   1   2  -9      149.15      188.30      3.12 o 
   1   2  -8       16.30       19.75      2.14 o 
   1   2  -7        0.66        1.57      1.00 o 
  -1  -2   6     1200.82     1399.51      9.57 o 
   1   2  -6     2027.05     1967.68     11.07 o 
  -1  -2   5      714.04      815.93      5.33 o 
   1   2  -4     3417.55     3651.00     17.93 o 
   1   2  -3      578.97      618.44      7.10 o 
  -1  -2   2     1704.95     1818.91      7.38 o 
   1   2  -1     8017.96     8446.99     59.14 o 
  -1  -2   0     7069.26     7504.56     44.21 o 
   1   2   1     8477.71     9231.66     55.54 o 
   1   2   1    14012.29    14649.56     59.21 o 
  -1  -2  -2      764.99      819.79      2.20 o 
   1   2   3     2292.00     2419.30      5.25 o 
  -1  -2  -4     1586.92     1677.36      5.10 o 
   1   2   5       83.12       97.34      3.12 o 
  -1  -2  -5       95.35      103.01      1.94 o 
   1   2   6        1.76        8.81      1.36 o 
  -1  -2  -6      518.09      615.00      5.54 o 
  -1  -2  -7      136.37      135.69      2.10 o 
  -1  -2  -8      303.17      344.99      4.83 o 
  -1  -2  -9      129.15      138.13      3.52 o 
  -1  -2 -10       65.71       76.61      3.04 o 
  -1  -2 -11       24.08       29.23      3.70 o 
  -1  -2 -11      131.18      153.77      4.94 o 
  -1  -2 -12        2.17        4.15      1.99 o 
  -1  -2 -13        1.48        1.58      2.18 o 
  -1  -2 -14       79.68       75.91      3.45 o 
  -1  -2 -15       56.14       61.69      3.42 o 
  -1  -2 -16      137.73      135.14      5.63 o 
  -1  -2 -16      233.02      233.59     10.40 o 
  -1  -2 -17      214.04      205.75      5.46 o 
  -1  -2 -18        0.03        3.02      3.18 o 
  -1  -2 -19       22.94       20.86      3.53 o 
  -1  -2 -20        1.44        2.08      3.47 o 
  -1  -2 -21       67.77       74.64      9.63 o 
  -1  -2 -21       68.81       60.72      9.97 o 
  -1  -2 -22       53.33       48.12      5.97 o 
  -1  -2 -23        7.28       11.33      8.56 o 
  -1  -2 -24        7.64       11.76      9.41 o 
   1   3 -24       16.78        5.35     12.68 o 
   1   3 -23        0.16       -1.80      8.03 o 
   1   3 -22       26.66        7.27     11.49 o 
   1   3 -21       55.95       49.42     12.14 o 
   1   3 -20      178.39      191.62     12.32 o 
   1   3 -19        2.31        8.11      6.70 o 
   1   3 -18       74.84       82.63      8.38 o 
   1   3 -17       85.11       98.68      8.09 o 
   1   3 -16      231.13      208.24     11.56 o 
   1   3 -15       12.64       16.04      2.00 o 
   1   3 -14      293.00      289.16      4.47 o 
   1   3 -13       72.33       63.00      2.59 o 
   1   3 -12      482.07      484.84      5.49 o 
   1   3 -11      322.32      311.43      4.56 o 
   1   3 -10       35.69       44.21      4.14 o 
   1   3 -10       48.53       50.11      6.17 o 
   1   3  -9     1169.70     1309.73      8.89 o 
   1   3  -8       98.38      120.39      3.58 o 
  -1  -3   7       81.25       90.93      2.28 o 
  -1  -3   6        0.02        0.74      1.28 o 
   1   3  -6        4.51        2.33      2.78 o 
   1   3  -5      198.75      192.18      5.04 o 
  -1  -3   5     2024.86     2189.45      8.92 o 
   1   3  -4      113.06      108.37      3.81 o 
  -1  -3   3      632.55      643.83      5.30 o 
   1   3  -2     1198.21     1302.61      7.09 o 
   1   3  -1      171.05      188.39      2.76 o 
  -1  -3   0        1.46        2.14      0.80 o 
   1   3   1        4.76        6.28      0.94 o 
  -1  -3  -1      122.83      133.73      3.33 o 
  -1  -3  -2     1602.43     1682.58      4.22 o 
  -1  -3  -3      129.83      130.48      1.13 o 
   1   3   4        2.38        4.28      0.47 o 
   1   3   5       68.97       86.55      1.59 o 
  -1  -3  -5       83.83      130.75      2.24 o 
   1   3   6     1121.12      724.33      3.10 o 
  -1  -3  -7     1264.48     1424.65      7.20 o 
  -1  -3  -8      123.70      146.08      3.24 o 
  -1  -3  -9      732.17      788.18      7.48 o 
  -1  -3 -10      712.53      744.43      7.78 o 
  -1  -3 -11      148.12      169.36      4.12 o 
  -1  -3 -12       17.69       12.11      2.70 o 
  -1  -3 -12       18.54       20.09      4.47 o 
  -1  -3 -13       47.36       46.34      2.87 o 
  -1  -3 -14       19.22       22.89      2.69 o 
  -1  -3 -15      106.97      104.54      3.99 o 
  -1  -3 -16      185.09      195.56      6.53 o 
  -1  -3 -16      259.05      253.80     10.31 o 
  -1  -3 -17        2.83        4.18      2.90 o 
  -1  -3 -18       99.17      103.50      4.59 o 
  -1  -3 -19       49.99       53.28      4.06 o 
  -1  -3 -20      131.09      138.29      6.85 o 
  -1  -3 -21       54.40       46.75      8.84 o 
  -1  -3 -21       57.39       39.49      9.27 o 
  -1  -3 -22        0.59        5.59      8.04 o 
  -1  -3 -23       12.74        6.26      8.57 o 
  -1  -3 -24        0.00        3.99      9.20 o 
   1   4 -24        3.03        1.94     11.00 o 
   1   4 -23      107.55      104.73     13.34 o 
   1   4 -22       40.60       35.46     12.95 o 
   1   4 -21       25.81       21.59     11.39 o 
   1   4 -20        7.51       13.25      7.10 o 
   1   4 -19       19.49       36.27      7.25 o 
   1   4 -18        2.06        1.89      5.88 o 
   1   4 -17       41.71       49.48      6.85 o 
   1   4 -16      566.54      649.68     18.29 o 
   1   4 -15       34.28       28.27      2.32 o 
   1   4 -14      433.20      424.45      6.16 o 
   1   4 -13      422.52      404.25      6.06 o 
   1   4 -12       96.10       94.04      3.34 o 
   1   4 -11      148.07      126.09      5.21 o 
   1   4 -10       16.55       19.96      3.56 o 
   1   4  -9      474.63      483.70      9.72 o 
   1   4  -8      143.45      162.69      5.72 o 
   1   4  -7      150.80      131.78      2.43 o 
   1   4  -6      169.40      146.51      2.51 o 
   1   4  -5      571.55      578.42      9.31 o 
   1   4  -4     2061.90     2390.44     17.35 o 
   1   4  -3     2343.43     2488.47     17.02 o 
   1   4  -2      374.19      428.16      7.05 o 
   1   4  -1       79.30       84.89      3.36 o 
   1   4   0     5669.77     6189.08     16.38 o 
  -1  -4  -1      432.28      451.88      3.55 o 
  -1  -4  -2      454.50      516.52      3.03 o 
  -1  -4  -3     2815.69     3049.95      7.10 o 
   1   4   4     1495.19     1681.75      4.41 o 
   1   4   5      268.34      365.04      3.63 o 
  -1  -4  -5     1284.60     1930.36      8.92 o 
   1   4   6      334.36      374.38      2.83 o 
   1   4   7       20.78       21.38      0.99 o 
  -1  -4  -8       14.55        9.01      0.68 o 
  -1  -4  -9        0.25        1.39      1.68 o 
  -1  -4 -10       30.97       28.19      2.22 o 
  -1  -4 -11       65.33       61.10      4.22 o 
  -1  -4 -11       78.74       80.08      4.23 o 
  -1  -4 -12      164.13      148.49      5.99 o 
  -1  -4 -12      173.24      174.91      5.74 o 
  -1  -4 -13        5.80        5.27      2.36 o 
  -1  -4 -14        4.47        4.98      2.51 o 
  -1  -4 -15        8.94        8.65      2.70 o 
  -1  -4 -16      253.89      251.56      5.62 o 
  -1  -4 -17        6.60        7.44      2.96 o 
  -1  -4 -18        6.90        1.27      4.17 o 
  -1  -4 -18        7.11        5.14      6.52 o 
  -1  -4 -19        1.58        2.62      4.36 o 
  -1  -4 -20       20.19       25.21      5.09 o 
  -1  -4 -21        6.65        4.13      8.48 o 
  -1  -4 -22       47.17       47.01     10.43 o 
  -1  -4 -23       45.39       43.81     10.48 o 
   1   5 -23        3.70        4.06     12.16 o 
   1   5 -22       33.13       50.83      9.76 o 
   1   5 -21        6.78        9.93      8.14 o 
   1   5 -20        0.78        9.38      7.82 o 
   1   5 -19        8.96       12.14      7.48 o 
   1   5 -18       29.16       20.60      7.36 o 
   1   5 -17        0.06        5.11      6.54 o 
   1   5 -16       24.87       31.59      8.67 o 
   1   5 -15       11.65       13.35      5.59 o 
   1   5 -14       17.55       19.54      2.45 o 
   1   5 -13      247.13      227.57      9.90 o 
   1   5 -12      321.11      330.05      7.23 o 
   1   5 -11        1.82        1.76      5.43 o 
   1   5 -10       23.86       21.28      3.73 o 
   1   5  -9        3.58       14.89      3.51 o 
   1   5  -8      458.33      562.86     10.63 o 
  -1  -5   7       74.88       42.63      1.37 o 
  -1  -5   6       33.00       18.71      1.14 o 
   1   5  -6      667.41      657.79     10.75 o 
   1   5  -5      150.18      253.61      7.13 o 
   1   5  -4        0.01       -1.24      2.43 o 
   1   5  -3      207.50      218.77      5.91 o 
   1   5  -2      512.07      532.22      8.60 o 
   1   5  -1      519.08      504.73      8.09 o 
   1   5   0      356.08      370.09      6.73 o 
   1   5   1      128.56      107.92      3.86 o 
  -1  -5  -1      486.87      454.29      6.86 o 
  -1  -5  -2      218.15      204.95      2.23 o 
   1   5   3       25.13       28.25      1.11 o 
  -1  -5  -4      166.92      157.20      1.97 o 
  -1  -5  -5       24.17       29.60      1.20 o 
   1   5   6      396.00      389.45      3.60 o 
   1   5   7      298.91      318.13      3.21 o 
  -1  -5  -8      216.72      190.52      2.49 o 
  -1  -5  -9       39.60       19.41      1.00 o 
  -1  -5 -10        6.42        9.26      1.92 o 
  -1  -5 -11       46.89       42.02      3.93 o 
  -1  -5 -11       73.07       86.53      4.56 o 
  -1  -5 -12      102.94       93.32      5.11 o 
  -1  -5 -12      104.69      104.73      4.98 o 
  -1  -5 -13      352.90      352.70      5.62 o 
  -1  -5 -14       59.56       60.02      3.31 o 
  -1  -5 -15      132.61      135.70      4.36 o 
  -1  -5 -16        1.83        7.90      3.69 o 
  -1  -5 -16       11.95        6.87      6.39 o 
  -1  -5 -17       73.07       64.17      3.81 o 
  -1  -5 -18        3.19       -0.13      4.30 o 
  -1  -5 -19       86.04       82.62      5.74 o 
  -1  -5 -20       46.98       50.23      9.12 o 
  -1  -5 -21       85.36       93.98     10.55 o 
  -1  -5 -22       16.07       20.41      8.81 o 
   1   6 -23       35.30       35.43     13.38 o 
   1   6 -22       21.94       29.57     13.04 o 
   1   6 -21        4.27        7.47      7.74 o 
   1   6 -20        2.12       11.20      8.35 o 
   1   6 -19       45.64       57.70      9.26 o 
   1   6 -18       22.49       16.26      7.59 o 
   1   6 -17        4.86        6.33      6.64 o 
   1   6 -16       37.36       34.48      9.27 o 
   1   6 -15       27.07       26.37      6.44 o 
   1   6 -14       21.18       23.07      6.30 o 
   1   6 -13       92.66       92.35      5.03 o 
   1   6 -12        8.68       10.29      3.54 o 
   1   6 -11      445.21      398.28     11.12 o 
   1   6 -10      526.49      590.70     12.39 o 
   1   6  -9      141.21      139.94      6.50 o 
   1   6  -8      411.08      471.89     10.46 o 
   1   6  -7       13.48       20.85      3.87 o 
   1   6  -6      628.49      662.78     11.85 o 
   1   6  -5      140.47      136.56      7.22 o 
   1   6  -4        3.31        2.15      2.43 o 
   1   6  -3      795.43      908.89     12.31 o 
   1   6  -2      255.41      339.13      7.53 o 
   1   6  -1      100.69      114.00      4.60 o 
   1   6   0       24.38       19.90      2.76 o 
   1   6   1      492.52      488.97      5.59 o 
   1   6   2       47.05       78.85      1.95 o 
   1   6   3     1132.80     1182.44      6.41 o 
   1   6   4      205.73      221.30      2.97 o 
   1   6   5      525.42      588.42      4.72 o 
  -1  -6  -6       50.41       40.85      1.79 o 
  -1  -6  -7        2.69        3.06      1.15 o 
   1   6   8       40.90       48.52      1.71 o 
   1   6   9      188.79      166.18      2.59 o 
  -1  -6 -10      116.22       46.62      1.44 o 
  -1  -6 -11      280.57      286.74      5.04 o 
  -1  -6 -12       36.56       38.19      4.22 o 
  -1  -6 -12      124.59      132.62      5.40 o 
  -1  -6 -13      864.29      865.80      8.42 o 
  -1  -6 -14      205.20      194.59      4.72 o 
  -1  -6 -15        1.60        6.34      2.57 o 
  -1  -6 -16      483.73      485.63      9.32 o 
  -1  -6 -16      485.24      455.05     12.64 o 
  -1  -6 -17       77.75       85.98      5.54 o 
  -1  -6 -18        2.26        4.96      8.62 o 
  -1  -6 -19       55.37       71.50     10.07 o 
  -1  -6 -20       55.76       58.57      9.91 o 
  -1  -6 -21       10.99       15.72      8.57 o 
  -1  -6 -22        5.05       14.94      9.34 o 
   1   7 -22       32.07       46.91     12.80 o 
   1   7 -21      150.81      153.28     15.03 o 
   1   7 -20        0.72        0.39      7.57 o 
   1   7 -19        3.89       -1.56      7.79 o 
   1   7 -18        0.74        7.64      7.72 o 
   1   7 -17        0.19       -0.67      7.15 o 
   1   7 -16       22.17       33.44      8.36 o 
   1   7 -15        2.25        0.81      5.73 o 
   1   7 -14       23.79       26.06      4.29 o 
   1   7 -13      239.86      228.85      7.05 o 
   1   7 -12      190.00      189.29      8.72 o 
   1   7 -11      121.40      121.74      8.31 o 
   1   7 -10      142.77      128.00      8.36 o 
   1   7  -9      186.86      184.98      7.78 o 
   1   7  -8      252.50      278.34      8.94 o 
   1   7  -7       17.94       18.74      4.16 o 
   1   7  -6       49.14       58.98      5.54 o 
   1   7  -5      353.45      109.71     10.49 o 
   1   7  -4       68.10       77.97      4.97 o 
   1   7  -3       22.26       27.91      3.79 o 
   1   7  -2      915.47     1027.61     13.76 o 
   1   7  -1       25.34       23.86      3.25 o 
   1   7   0        4.25        8.77      2.60 o 
   1   7   1       18.43       25.81      3.01 o 
  -1  -7  -1       35.92       48.05      3.63 o 
  -1  -7  -2     1135.01     1122.74      7.42 o 
  -1  -7  -3       95.27       87.94      2.42 o 
  -1  -7  -4      176.50      197.90      3.36 o 
   1   7   5      142.37      186.59      4.02 o 
   1   7   6     1086.40     1125.63      8.61 o 
  -1  -7  -7       30.73       34.85      2.20 o 
  -1  -7  -8      219.44      206.46      3.22 o 
  -1  -7  -9       16.72       17.48      1.49 o 
   1   7  10        6.82        8.77      1.36 o 
  -1  -7 -10      179.54      147.18      9.85 o 
  -1  -7 -11      429.92      415.43      5.80 o 
  -1  -7 -12      128.38      110.18      5.59 o 
  -1  -7 -12      129.95      113.44      5.56 o 
  -1  -7 -13      483.14      448.95      6.37 o 
  -1  -7 -14       13.92       19.01      2.72 o 
  -1  -7 -15      255.75      236.85      6.88 o 
  -1  -7 -16      437.20      415.99     15.62 o 
  -1  -7 -16      437.26      421.12     12.01 o 
  -1  -7 -17      295.74      288.67     13.81 o 
  -1  -7 -18       13.59       13.69      7.86 o 
  -1  -7 -19        4.92        3.81      9.00 o 
  -1  -7 -20        1.09       15.02      9.57 o 
  -1  -7 -21       14.78        6.34      9.51 o 
   1   8 -22       53.96       45.23     10.77 o 
   1   8 -21      110.20      138.32     15.30 o 
   1   8 -20        0.69        4.07      8.11 o 
   1   8 -19      216.95      201.37     12.79 o 
   1   8 -18       66.83       68.63      9.04 o 
   1   8 -17       44.84       40.99      8.55 o 
   1   8 -16      142.46      156.97     12.70 o 
   1   8 -15       43.30       44.39      6.72 o 
   1   8 -15       45.91       47.30     10.11 o 
   1   8 -14       29.34       23.86      4.27 o 
   1   8 -13       68.88       64.50      6.68 o 
   1   8 -12       45.34       53.20      6.56 o 
   1   8 -11      778.29      781.31     16.72 o 
   1   8 -10      245.60      215.77     10.70 o 
   1   8  -9      245.33      262.88      9.46 o 
   1   8  -8       35.21       28.28      4.76 o 
   1   8  -7      165.23      163.57      7.37 o 
   1   8  -6      101.30      107.67      6.30 o 
   1   8  -5      797.55      880.51     14.76 o 
   1   8  -4       20.13       20.00      4.09 o 
   1   8  -3      484.37      453.60     10.33 o 
   1   8  -2      157.56      159.67      4.48 o 
   1   8  -1       25.75       46.64      4.10 o 
   1   8  -1      193.88      194.19      6.72 o 
   1   8   0       87.51       82.54      3.39 o 
   1   8   1      243.57      212.22      6.71 o 
   1   8   1      243.57      237.94      4.99 o 
   1   8   2       74.95       73.21      2.46 o 
   1   8   3      643.33      579.04      5.84 o 
  -1  -8  -4      295.30      267.30      4.15 o 
   1   8   5     1609.39     1853.66     10.23 o 
   1   8   6     1295.63     1046.75      8.92 o 
   1   8   7      390.46      363.83      5.41 o 
   1   8   8       38.29       40.72      2.20 o 
  -1  -8  -9       76.51       74.64      2.64 o 
  -1  -8 -10      227.51      187.47      3.04 o 
  -1  -8 -11       24.57       27.21      3.30 o 
  -1  -8 -12        2.85        0.67      3.43 o 
  -1  -8 -12       30.87       22.43      4.22 o 
  -1  -8 -13       23.45       22.25      2.70 o 
  -1  -8 -14       37.66       36.74      3.94 o 
  -1  -8 -15       37.11       35.32      8.55 o 
  -1  -8 -16        1.19       -2.43      7.56 o 
  -1  -8 -17       18.18       10.11      8.27 o 
  -1  -8 -18        1.53       -9.34      9.34 o 
  -1  -8 -19       13.39       19.21      9.60 o 
  -1  -8 -20        0.00       -1.88      8.32 o 
   1   9 -21      153.36      143.82     12.85 o 
   1   9 -20       59.40       63.71      9.94 o 
   1   9 -19       34.13       39.79      9.28 o 
   1   9 -18      149.69      159.52     12.45 o 
   1   9 -17       88.07       94.21     10.28 o 
   1   9 -16        1.84        3.35     10.33 o 
   1   9 -15      100.84      106.43      8.02 o 
   1   9 -14       21.42       19.17      4.64 o 
   1   9 -13       46.87       49.11      6.69 o 
   1   9 -12       51.61       53.92      7.03 o 
   1   9 -11       12.17       16.75      7.21 o 
   1   9 -10      203.37      300.86     12.21 o 
   1   9  -9       13.50       17.20      5.57 o 
   1   9  -8      591.19      613.35     14.17 o 
   1   9  -7       53.51       47.06      5.55 o 
   1   9  -6      233.96      238.08      9.18 o 
   1   9  -5      317.79      188.82      3.57 o 
   1   9  -4      333.21      327.78      9.99 o 
   1   9  -3      118.87      121.84      6.80 o 
   1   9  -2      563.09      543.67      8.04 o 
   1   9  -1      203.50      178.47      6.97 o 
   1   9  -1      410.01      387.17     10.65 o 
  -1  -9   0      261.08      245.23      4.40 o 
  -1  -9  -1      439.65      441.86      5.76 o 
   1   9   2     1661.74     1622.33     10.27 o 
   1   9   3     1321.78     1241.90      8.99 o 
   1   9   4      466.91      398.63      5.33 o 
   1   9   5      397.84      507.80      6.22 o 
  -1  -9  -6      385.22      375.95      4.86 o 
   1   9   7       21.11       16.63      2.00 o 
  -1  -9  -7       51.85       50.99      7.77 o 
  -1  -9  -8      288.53      276.91      4.57 o 
  -1  -9  -9       44.55       37.62      2.40 o 
  -1  -9 -10       27.91       28.22      3.81 o 
  -1  -9 -10       49.89       61.99      9.00 o 
  -1  -9 -11       96.59       93.81      5.06 o 
  -1  -9 -12      142.48      123.08      5.60 o 
  -1  -9 -13       38.57       36.92      4.03 o 
  -1  -9 -14        3.16       -0.21      6.52 o 
  -1  -9 -15       24.67       20.34      8.67 o 
  -1  -9 -16       73.33       80.79     12.46 o 
  -1  -9 -17       13.57       13.18      8.72 o 
  -1  -9 -18       15.06        5.66      9.25 o 
  -1  -9 -19        0.69        2.38      8.58 o 
   1  10 -20        9.51        5.21      8.64 o 
   1  10 -19       27.35       38.17      9.17 o 
   1  10 -18       19.38       31.31      9.32 o 
   1  10 -17        1.00        1.09      7.89 o 
   1  10 -16       86.89       97.34     12.83 o 
   1  10 -15       36.06       33.23      7.48 o 
   1  10 -15       41.20       42.94     10.50 o 
   1  10 -14       10.45        1.88      6.17 o 
   1  10 -13       91.26      112.21      8.74 o 
   1  10 -12       46.24       50.37      6.99 o 
   1  10 -11       24.45       27.78      7.15 o 
   1  10 -10        2.47       -2.61      7.69 o 
   1  10  -9      206.16      232.44     10.43 o 
   1  10  -8      152.09      140.96      8.37 o 
   1  10  -7      192.49      170.93      8.58 o 
   1  10  -6        6.61        3.99      7.03 o 
  -1 -10   5       25.65       12.68      2.22 o 
  -1 -10   4       40.85       18.21      2.58 o 
   1  10  -4       58.42       51.21      7.49 o 
   1  10  -3       44.52       26.71      2.60 o 
  -1 -10   2       21.05       20.80      2.29 o 
   1  10  -1      130.12      120.21      6.63 o 
   1  10  -1      226.58      213.50      9.52 o 
   1  10   0       47.04       42.83      2.82 o 
   1  10   1      229.56      218.84      4.88 o 
  -1 -10  -2      534.26      517.12      5.57 o 
   1  10   3      142.52      130.91      3.19 o 
   1  10   4       18.64       27.77      2.23 o 
  -1 -10  -5      224.95      271.57      4.73 o 
  -1 -10  -6        8.33        9.22      2.14 o 
   1  10   7       30.82       31.82      2.43 o 
  -1 -10  -7      123.61      109.17      9.04 o 
  -1 -10  -8        0.80        1.01      1.93 o 
  -1 -10  -9      108.35       97.89      3.00 o 
  -1 -10 -10       53.04       48.97      4.40 o 
  -1 -10 -10       61.33       55.79      8.98 o 
  -1 -10 -11      151.08      200.56     12.37 o 
  -1 -10 -12      121.01      123.53     12.31 o 
  -1 -10 -13       21.53       25.99      6.99 o 
  -1 -10 -14       83.80       78.47      9.85 o 
  -1 -10 -15        9.58        8.26      7.90 o 
  -1 -10 -16        3.23       13.80      8.61 o 
  -1 -10 -17        3.27        9.97      8.59 o 
  -1 -10 -18       28.51       33.55     10.77 o 
   1  11 -20        2.66        1.48      9.33 o 
   1  11 -19       24.49       22.54      9.32 o 
   1  11 -18        9.93       17.04      8.43 o 
   1  11 -17        2.09        6.34      8.08 o 
   1  11 -16        5.24       -5.42      7.88 o 
   1  11 -15        3.18        5.60      7.03 o 
   1  11 -14       11.90       19.31      6.72 o 
   1  11 -13        9.60       10.69      6.33 o 
   1  11 -12       45.00       49.40      7.27 o 
   1  11 -11       62.18       66.29      9.01 o 
   1  11 -10      104.73      147.58     10.67 o 
   1  11  -9       71.11       70.56      7.86 o 
   1  11  -8       33.51       36.63      6.42 o 
   1  11  -7      146.08      144.82      8.89 o 
   1  11  -6       46.31       57.43      6.86 o 
  -1 -11   5      385.17      480.16      5.86 o 
  -1 -11   4       51.04       27.49      2.92 o 
   1  11  -4      163.93      146.68      9.67 o 
  -1 -11   3       50.03       33.83      2.94 o 
   1  11  -2       73.92       61.59      2.92 o 
   1  11  -1      238.04      238.86      6.45 o 
  -1 -11   1      267.44      315.93      6.32 o 
  -1 -11   0       84.34       84.59      2.92 o 
  -1 -11  -1      206.90      201.95      4.11 o 
   1  11   2        0.72        3.84      1.92 o 
  -1 -11  -3       85.83       72.45      2.83 o 
   1  11   4      176.79      180.81      3.84 o 
   1  11   5      318.04      311.53      5.27 o 
  -1 -11  -6       73.19       63.71      3.25 o 
   1  11   7        0.10        0.14      2.21 o 
  -1 -11  -7       38.57       37.83      7.57 o 
   1  11   8        0.67        1.19      2.05 o 
  -1 -11  -9      155.09      139.46      4.38 o 
   1  11  10        9.75       10.09      5.94 o 
  -1 -11 -10       25.06       29.25      9.38 o 
  -1 -11 -11       21.52       12.89      6.17 o 
  -1 -11 -12       31.05       26.50     10.73 o 
  -1 -11 -13        4.03        7.92      8.03 o 
  -1 -11 -14        4.62       11.50      7.72 o 
  -1 -11 -15        0.51       -8.17      8.17 o 
  -1 -11 -16        0.03       -9.74      9.74 o 
  -1 -11 -17        1.17       12.59      8.78 o 
   1  12 -19       61.38       70.06     11.97 o 
   1  12 -18       93.11      135.87     13.20 o 
   1  12 -17        2.53       15.41      8.64 o 
   1  12 -16       84.79       77.59      9.66 o 
   1  12 -15       20.59       27.69     10.88 o 
   1  12 -14       12.83       10.65      6.96 o 
   1  12 -13        0.37        2.81      6.48 o 
   1  12 -12        5.03       10.37      6.53 o 
   1  12 -11       25.01       27.55      9.60 o 
   1  12 -10      199.62      274.81     13.51 o 
   1  12  -9      175.87      170.77     10.10 o 
   1  12  -8        3.36        6.88      6.55 o 
   1  12  -7      177.80      167.40      9.59 o 
   1  12  -6       23.97       23.55      8.08 o 
   1  12  -5       37.20       43.23      6.41 o 
   1  12  -4        2.86       11.21      7.61 o 
   1  12  -3      440.01      293.95      6.07 o 
  -1 -12   2      122.64       97.45      4.27 o 
   1  12  -1       17.59       19.34      5.57 o 
  -1 -12   1      127.76      147.53      4.55 o 
   1  12   0      494.35      520.73      6.10 o 
   1  12   1      171.74      154.98      4.28 o 
   1  12   2      202.90      191.04      4.16 o 
  -1 -12  -3       50.89       43.46      2.74 o 
  -1 -12  -4       94.52       77.06      3.16 o 
   1  12   5      141.78      142.41      4.34 o 
  -1 -12  -6      252.34      196.61      5.02 o 
   1  12   7       86.13       88.80      3.58 o 
  -1 -12  -7       87.85       80.03      9.67 o 
   1  12   8       89.68       86.39      3.26 o 
  -1 -12  -9       23.75       21.72      4.35 o 
   1  12  10       49.92       37.81      7.27 o 
  -1 -12 -10       60.22       68.09     10.08 o 
  -1 -12 -11       46.94       48.82      6.21 o 
   1  12  12        0.24       -1.56      6.30 o 
  -1 -12 -12        8.95       10.24     10.30 o 
   1  12  13        4.91        4.98      5.13 o 
   1  12  14        3.46       -2.27      5.48 o 
  -1 -12 -15        8.17        0.84      5.11 o 
   1  12  16       10.13        1.93      7.86 o 
  -1 -12 -16       13.23       14.23     12.59 o 
   1  13 -18       65.14       85.26     11.63 o 
   1  13 -17       66.24       75.64     10.71 o 
   1  13 -16       88.08       92.44     10.80 o 
   1  13 -15       98.02       90.14     13.59 o 
   1  13 -14       54.91       46.85      9.09 o 
   1  13 -13       20.22       22.28      7.96 o 
   1  13 -12      169.36      190.75     12.42 o 
   1  13 -11       14.82        5.71     10.19 o 
   1  13 -10       16.53       11.01      8.94 o 
   1  13  -9       10.78        7.87      7.20 o 
   1  13  -8       71.41       78.02      8.51 o 
   1  13  -7      161.17      197.64     10.91 o 
   1  13  -6      158.59      169.39     11.71 o 
   1  13  -5      124.91      127.07      8.88 o 
   1  13  -4       66.28       63.79      9.03 o 
   1  13  -3       95.47       82.53      8.23 o 
  -1 -13   2        9.84        9.40      2.63 o 
   1  13  -1        3.02        4.83      5.44 o 
  -1 -13   1      119.16      142.56      4.88 o 
   1  13   0       21.71       25.92      2.63 o 
   1  13   1      170.33      183.72      4.84 o 
   1  13   2       51.73       50.13      2.99 o 
   1  13   3        1.46        1.22      2.29 o 
   1  13   4       11.47        9.81      2.54 o 
  -1 -13  -5      275.25      298.14      5.86 o 
  -1 -13  -6       35.77       32.67      3.26 o 
   1  13   7       88.03       89.92      5.29 o 
  -1 -13  -7      146.35      122.42     11.34 o 
   1  13   8       27.89       29.70      5.14 o 
  -1 -13  -9       27.82       24.93      5.32 o 
   1  13  10        0.88        0.72      5.47 o 
  -1 -13 -10       13.65        3.55     10.99 o 
   1  13  11        5.15        2.96      6.48 o 
   1  13  12        2.10        1.63      7.07 o 
  -1 -13 -13        0.73        3.95      4.92 o 
   1  13  14        0.79       -2.82      5.60 o 
   1  13  15       33.88       36.95      8.91 o 
  -1 -13 -15       55.58       41.55     14.04 o 
   1  14 -16       33.98       22.78      8.76 o 
   1  14 -15       29.45       23.68     13.40 o 
   1  14 -14       76.07       68.16     10.99 o 
   1  14 -13       14.84       18.66      9.01 o 
   1  14 -12        4.46       14.61      7.71 o 
   1  14 -11       31.89       43.75     11.10 o 
   1  14 -10        4.98        0.23     11.11 o 
   1  14  -9       75.61       83.57      9.48 o 
   1  14  -8       10.97       21.25      7.22 o 
   1  14  -7        0.12       17.49      6.82 o 
   1  14  -6      144.75      200.98     12.45 o 
   1  14  -5       32.67       42.36      7.90 o 
   1  14  -4      236.04      280.69     13.88 o 
   1  14  -3        1.33        4.75      3.91 o 
   1  14  -2       19.42       20.24      4.35 o 
   1  14  -1       91.22      100.71      6.43 o 
  -1 -14   0       15.37        9.83      2.65 o 
   1  14   1      113.90      122.34      4.55 o 
  -1 -14  -2       11.55       11.91      2.72 o 
  -1 -14  -3      150.34      129.00      4.15 o 
   1  14   4       31.35       40.69      3.10 o 
   1  14   5      181.37      201.46      5.29 o 
   1  14   6       13.32       16.08      4.72 o 
   1  14   7       13.22        5.64      6.77 o 
  -1 -14  -7       63.44       63.48     10.66 o 
  -1 -14  -8       70.32       62.55      5.98 o 
  -1 -14  -9       56.26       52.95      5.82 o 
   1  14  10        0.86        1.38      6.61 o 
  -1 -14 -10       15.82       17.32     11.40 o 
   1  14  11        9.01       19.47      6.78 o 
   1  14  12        1.26        1.09      7.54 o 
   1  14  13       33.65       32.64      6.32 o 
  -1 -14 -14        0.14        7.81      8.56 o 
   1  15 -15       16.98       23.03     13.86 o 
   1  15 -14       13.91       24.20      9.29 o 
   1  15 -13       27.71       34.28      9.99 o 
   1  15 -12        8.44        5.39      8.75 o 
   1  15 -11       35.44       42.37     12.54 o 
   1  15 -10        4.41        8.40     11.19 o 
   1  15  -9        8.14       15.21      8.71 o 
   1  15  -8       19.01       28.10      8.50 o 
   1  15  -7       84.94       92.05      9.59 o 
   1  15  -6       16.33       22.40      9.03 o 
   1  15  -5       98.01       85.61      9.48 o 
   1  15  -4       98.70      134.81     12.23 o 
   1  15  -3        1.52        2.65      4.30 o 
  -1 -15   2       81.54       80.65      5.67 o 
   1  15  -1      173.80      197.08      8.13 o 
  -1 -15   0      130.58      131.26      5.14 o 
   1  15   1      162.61      158.97      5.99 o 
   1  15   2       14.36       23.06      3.58 o 
  -1 -15  -2       70.65       77.72      8.73 o 
   1  15   3       24.07       32.97      3.14 o 
   1  15   4       14.14       15.70      4.75 o 
  -1 -15  -4       29.54       28.14      9.44 o 
  -1 -15  -5        8.73       11.74      4.90 o 
   1  15   6        6.26        4.02      6.82 o 
   1  15   7       23.08       16.43      7.61 o 
  -1 -15  -7       68.83       65.50     11.09 o 
  -1 -15  -8       40.09       35.97      5.90 o 
   1  15   9        2.95       -3.18      4.89 o 
  -1 -15 -10       12.44       18.45      6.04 o 
  -1 -15 -11       69.00       82.37      8.96 o 
  -1 -15 -12       23.81       30.23      7.75 o 
   1  16 -12        6.06       12.06      9.37 o 
   1  16 -11        1.44       -7.49     12.24 o 
   1  16 -10       10.21       15.50     10.27 o 
   1  16  -9       91.20      123.77     12.39 o 
   1  16  -7        3.21       -8.57      8.57 o 
   1  16  -6       59.00       67.87     11.73 o 
   1  16  -5      191.26      199.67      9.58 o 
  -1 -16   4       72.41       71.76      6.64 o 
   1  16  -3        0.52       -0.31      4.54 o 
   1  16  -2        5.07        9.32      4.62 o 
  -1 -16   1        9.87       10.21      6.34 o 
  -1 -16   0      100.31       94.77      6.02 o 
  -1 -16  -1       12.93       22.08      4.56 o 
   1  16   2        4.81        4.07      4.71 o 
   1  16   3       78.40       73.99      6.34 o 
   1  16   4        1.75        2.54      4.87 o 
  -1 -16  -4        2.59       13.05      9.18 o 
   1  16   5       86.89      113.33      7.55 o 
   1  16   6       28.54       26.80      6.76 o 
   1  16   7        7.16       13.79      7.74 o 
  -1 -16  -7       16.82       29.60     11.27 o 
  -1 -16  -8       52.94       64.94      6.68 o 
   1  16   9        8.49       10.93      7.25 o 
  -1 -16  -9       40.59       56.51     13.67 o 
  -1 -16 -10        9.50        4.67     11.98 o 
  -1 -16 -11       20.37       10.62     12.05 o 
   1  17  -9        7.50        8.10     12.63 o 
   1  17  -8       53.56       70.04     10.82 o 
   1  17  -7        1.51        3.54      8.13 o 
   1  17  -6       38.57       50.93      7.14 o 
   1  17  -5        0.85        6.47      5.14 o 
  -1 -17   4       17.71       10.54      6.74 o 
   1  17  -3        0.72        1.24      4.90 o 
   1  17  -2        0.46       -1.80      4.90 o 
  -1 -17   1       16.15       11.23      6.44 o 
   1  17   0       32.40       18.36      8.36 o 
   1  17   1       18.98       27.31      9.85 o 
   1  17   2       15.02       17.21      5.12 o 
   1  17   3        7.49       -0.46      4.95 o 
   1  17   4       55.84       47.30      8.74 o 
   1  17   5       15.65       40.59     10.94 o 
   1  17   6        6.39        1.81     11.18 o 
   1  17   7       47.37       56.71      9.24 o 
  -1 -17  -7       54.09       44.97     11.31 o 
  -1 -17  -8        0.06       11.32      8.32 o 
  -1 -17  -9      147.28      161.46     16.34 o 
  -1 -18   8        1.25       -3.13      7.58 o 
  -1 -18   7       11.72       -3.45     10.52 o 
  -1 -18   6       22.62       14.16      8.01 o 
   1  18  -5      153.37      198.06      9.29 o 
  -1 -18   4       21.50       18.52      7.58 o 
  -1 -18   3       61.17       80.17      6.81 o 
   1  18  -2       19.82       27.16      9.50 o 
   1  18  -1       11.53       34.72     12.53 o 
   1  18   0       45.66       55.53     10.10 o 
   1  18   1       16.07       14.47     10.11 o 
   1  18   2       28.99       27.46      8.71 o 
  -2  19   5        7.23        5.66     11.43 o 
  -2  19   4       39.93       31.34     12.27 o 
  -2  19   3        0.00        0.57      5.44 o 
  -2  19   2        4.61        1.20      8.41 o 
  -2  19   1       10.28       13.40     12.28 o 
  -2  19   0       15.91       23.08      9.19 o 
  -2  19  -1       13.72       17.64     11.18 o 
  -2  19  -2       53.52       72.69     10.83 o 
  -2  19  -3       18.57       22.34      9.30 o 
  -2  19  -4       10.42       25.48     11.68 o 
  -2  19  -5       31.67       34.86     10.32 o 
  -2  18   8       25.29       27.23      8.30 o 
  -2  18   7        2.47        3.71      8.06 o 
  -2  18   6       43.63       47.32      7.30 o 
  -2  18   5       11.05        9.89      7.39 o 
  -2  18   4        8.82       10.61      7.79 o 
  -2  18   4       17.98       18.77     11.06 o 
  -2  18   3       91.40       84.29      6.92 o 
  -2  18   2        2.91       -0.13      4.90 o 
  -2  18   1       28.59       31.54      9.86 o 
  -2  18   0       53.56       56.88      9.57 o 
  -2  18  -1       36.08       47.02      9.65 o 
  -2  18  -2        2.12        1.05      7.39 o 
  -2  18  -3       56.16       86.38     10.31 o 
  -2  18  -4       26.93       34.68     11.52 o 
  -2  18  -5        8.21        3.14      8.78 o 
  -2  18  -6        3.06       10.63     11.12 o 
  -2  18  -7        1.51        5.09      8.58 o 
  -2  18  -8        0.98        2.38      9.27 o 
  -2  18  -9       48.09       65.85     13.03 o 
   2 -17 -11       15.40        9.89     11.59 o 
  -2  17  10       46.78       35.05      8.82 o 
   2 -17 -10       81.46      128.44     14.49 o 
  -2  17   9       14.04       13.62      6.91 o 
   2 -17  -9       23.05       26.00     12.18 o 
  -2  17   8       15.14        7.68      6.89 o 
   2 -17  -8       35.78       45.84     11.54 o 
  -2  17   7       20.66       15.87      7.48 o 
   2 -17  -7       50.54       54.28      7.29 o 
  -2  17   6        3.53        3.45      5.24 o 
  -2  17   5       54.40       62.58      7.64 o 
  -2  17   4       55.37       42.25      7.17 o 
  -2  17   4       67.23       81.36     11.38 o 
  -2  17   3        3.66       -3.46      4.73 o 
  -2  17   2       52.19       60.96      6.01 o 
  -2  17   1      333.90      475.81     17.78 o 
  -2  17   0       49.11       48.17      8.15 o 
  -2  17  -1      322.65      384.45     16.63 o 
  -2  17  -2       23.10       20.56      8.21 o 
  -2  17  -3        0.00        6.38      8.06 o 
  -2  17  -4       21.33       49.91     12.14 o 
  -2  17  -5       19.03       20.47      8.96 o 
  -2  17  -6       75.98       96.89     11.64 o 
  -2  17  -7       15.59       21.05      9.04 o 
  -2  17  -8        0.50       -1.77      8.72 o 
  -2  17  -9       53.95       40.27     12.71 o 
  -2  17 -10       17.00       32.57     10.01 o 
  -2  17 -11       48.98       36.63     12.48 o 
  -2  17 -12        0.05       11.79      9.65 o 
   2 -16 -13       43.58       56.25     10.76 o 
  -2  16  12       14.01        5.63      7.67 o 
   2 -16 -11       68.07       83.56      8.06 o 
  -2  16  10        2.98       -1.75      7.28 o 
   2 -16 -10        3.89       18.98     11.81 o 
  -2  16   9       69.41       66.13      7.83 o 
   2 -16  -9       69.47       72.55     12.41 o 
  -2  16   8       13.57       12.00      4.43 o 
   2 -16  -8       14.06       10.57      9.76 o 
  -2  16   7       10.43        7.78      4.82 o 
   2 -16  -7       39.35       45.24      9.51 o 
  -2  16   6       29.22       26.44      5.24 o 
  -2  16   5        7.06       12.50      4.03 o 
   2 -16  -4        9.06       14.23      4.47 o 
  -2  16   4       17.68        7.06      8.61 o 
  -2  16   3        9.93        8.30      4.23 o 
  -2  16   2       50.72       49.80      5.54 o 
  -2  16   1       21.82       33.89      6.47 o 
   2 -16   0       82.88       93.02      5.18 o 
  -2  16  -1       15.76       31.66     10.08 o 
  -2  16  -2      261.01      298.17     13.45 o 
  -2  16  -3      121.89      135.14     10.53 o 
  -2  16  -4       41.72       97.49     12.36 o 
  -2  16  -5       10.12       19.65      8.22 o 
  -2  16  -6        1.69        3.19      7.67 o 
  -2  16  -7        0.71       -2.23      8.08 o 
  -2  16  -8       22.90       24.98      8.03 o 
  -2  16  -9        0.02        4.35      8.17 o 
  -2  16 -10      108.70      122.56     13.58 o 
  -2  16 -11       35.21       18.40     11.58 o 
  -2  16 -12       16.33       14.41      8.93 o 
  -2  16 -13        8.98        7.63      8.23 o 
  -2  16 -14        6.97       -1.84     12.38 o 
   2 -15 -14       15.65       13.27      5.84 o 
   2 -15 -13       37.91       40.64      6.19 o 
  -2  15  12       26.73       36.90      7.82 o 
   2 -15 -11        8.68       12.00      6.81 o 
   2 -15 -10        3.61        7.91      5.04 o 
  -2  15   9      218.18      220.24      6.38 o 
  -2  15   8       17.46       14.63      4.52 o 
   2 -15  -8       17.55       16.93      9.88 o 
  -2  15   7        0.30        2.69      5.55 o 
   2 -15  -7       30.79       23.28      6.30 o 
   2 -15  -6       81.71       75.23      5.03 o 
  -2  15   5       59.57       58.70      5.01 o 
  -2  15   4        0.73        2.96      3.96 o 
   2 -15  -4       18.20       23.09      7.89 o 
  -2  15   3        8.36        8.21      3.30 o 
  -2  15   2        1.68        1.96      2.76 o 
  -2  15   1       39.62       43.56      3.97 o 
  -2  15   0       28.64       28.78      4.51 o 
  -2  15  -1       34.18       33.63      8.64 o 
  -2  15  -2       17.47       20.54      6.57 o 
  -2  15  -3        1.09        7.52      5.88 o 
  -2  15  -4       31.93       57.91     10.86 o 
  -2  15  -5      148.89      158.94     10.87 o 
  -2  15  -6       11.65        9.32      8.18 o 
  -2  15  -7        0.88        3.47      7.12 o 
  -2  15  -8       31.04       40.27      8.38 o 
  -2  15  -9       72.67       73.85     11.25 o 
  -2  15 -10       20.52       29.01     10.63 o 
  -2  15 -11       22.94       15.01     10.72 o 
  -2  15 -12       16.20       13.71      8.19 o 
  -2  15 -13        0.45       -8.42      8.42 o 
  -2  15 -14       15.83       15.75     12.20 o 
  -2  15 -15       61.70       77.78     14.43 o 
  -2  15 -16        8.30       13.02     12.77 o 
  -2  14  16       36.74       40.03      8.07 o 
  -2  14  15       41.81       32.55      7.75 o 
   2 -14 -15       42.22       40.42     14.05 o 
  -2  14  14        2.37        9.16      5.60 o 
  -2  14  13       33.16       27.81      5.51 o 
  -2  14  12       41.52       41.64      7.05 o 
   2 -14 -11       84.90      108.94      7.93 o 
  -2  14  10        8.35        4.20      5.08 o 
   2 -14 -10       37.34       48.14     11.07 o 
  -2  14   9       10.77        7.17      3.38 o 
  -2  14   8       15.88       14.02      3.38 o 
  -2  14   7       19.74       12.27      4.01 o 
   2 -14  -7       21.52        9.99      8.65 o 
  -2  14   6       15.93       14.46      4.05 o 
   2 -14  -5       17.12       19.80      3.86 o 
  -2  14   4       15.66       16.63      4.01 o 
   2 -14  -4       42.85       45.41      7.70 o 
   2 -14  -3        0.03        2.62      2.16 o 
   2 -14  -2        4.61        5.53      2.22 o 
  -2  14   1      121.88      115.52      6.68 o 
  -2  14   0       55.60       41.68      4.67 o 
  -2  14  -1      154.13      162.92     11.22 o 
  -2  14  -2       23.54       17.92      6.65 o 
  -2  14  -3       55.89       52.46      7.32 o 
  -2  14  -4        4.25        7.49      8.48 o 
  -2  14  -5       21.13       20.51      6.88 o 
  -2  14  -6       84.08      108.56     10.16 o 
  -2  14  -7        0.58        7.91      5.96 o 
  -2  14  -8        7.31       23.02      6.93 o 
  -2  14  -9       34.09       40.10      8.08 o 
  -2  14 -10       92.87      103.68     10.93 o 
  -2  14 -11       59.31       45.17     10.98 o 
  -2  14 -12       25.84       26.14      7.96 o 
  -2  14 -13       72.36       66.46      9.26 o 
  -2  14 -14       11.84       14.44      8.58 o 
  -2  14 -15       12.23        1.73     11.95 o 
  -2  14 -16       38.92       34.78     12.46 o 
  -2  14 -17        4.79        7.13      8.50 o 
  -2  14 -18       72.58       81.63     10.59 o 
   2 -13 -17      119.07      157.53     16.14 o 
  -2  13  16      121.68      127.38     10.52 o 
   2 -13 -16      124.50      168.09     15.16 o 
   2 -13 -15       26.57       28.02      5.50 o 
  -2  13  14        5.53       10.78      4.90 o 
  -2  13  13        0.46       -1.64      4.68 o 
  -2  13  12       17.65       20.22      6.66 o 
   2 -13 -11      100.44      102.82      6.62 o 
  -2  13  10      104.96      107.80      5.32 o 
   2 -13 -10      105.11      121.11     11.23 o 
  -2  13   9       60.29       61.17      3.96 o 
  -2  13   8        0.39        1.62      2.96 o 
  -2  13   7      127.12      123.43      5.48 o 
   2 -13  -7      161.35      168.64     10.97 o 
  -2  13   6      396.66      312.20      7.42 o 
   2 -13  -5      585.16      544.48      8.43 o 
   2 -13  -4       24.00       26.31      2.63 o 
   2 -13  -4      124.03      137.93      8.94 o 
   2 -13  -3      108.15      105.97      3.21 o 
  -2  13   2      366.11      334.78      4.87 o 
  -2  13   1      478.20      536.31     10.26 o 
  -2  13   0        5.51        3.62      3.49 o 
  -2  13  -1      361.41      304.02     10.49 o 
  -2  13  -1      519.30      491.87     14.64 o 
  -2  13  -2       22.75       29.20      5.85 o 
  -2  13  -3      578.47      561.01     15.19 o 
  -2  13  -4      308.99      301.76     12.56 o 
  -2  13  -5      922.81     1091.21     20.99 o 
  -2  13  -6      364.79      385.24     13.93 o 
  -2  13  -7      547.70      564.88     15.87 o 
  -2  13  -8        6.76       19.03      6.73 o 
  -2  13  -9       92.63       94.15      8.17 o 
  -2  13 -10       49.13       55.02      9.75 o 
  -2  13 -11        4.30        1.69      9.51 o 
  -2  13 -12        7.15        4.83      6.39 o 
  -2  13 -13      103.40      126.20     10.32 o 
  -2  13 -14       39.79       47.93      8.91 o 
  -2  13 -15      204.41      253.87     14.97 o 
  -2  13 -16       82.10       96.32     13.23 o 
  -2  13 -17       92.54      108.65     10.99 o 
  -2  13 -18        9.81        9.97      6.14 o 
  -2  13 -19       88.79       97.01     11.03 o 
   2 -12 -18       75.64      115.98     12.00 o 
   2 -12 -17       79.21      106.23     11.12 o 
   2 -12 -16      116.66      161.65     13.89 o 
   2 -12 -15       29.62       34.67      7.87 o 
   2 -12 -14        0.67        6.73      7.48 o 
  -2  12  13        2.15        7.42      4.68 o 
  -2  12  12        8.81       11.66      6.02 o 
   2 -12 -11       45.12       40.07      3.81 o 
  -2  12  10       38.93       49.31      4.01 o 
   2 -12 -10       66.31       77.30     10.05 o 
  -2  12   9        0.29        2.46      2.75 o 
  -2  12   8        3.24        1.58      2.57 o 
  -2  12   7       10.02       12.88      3.29 o 
   2 -12  -7       10.03       -1.12      7.14 o 
   2 -12  -6      135.71      120.41      3.12 o 
  -2  12   5      465.98      456.21      5.64 o 
   2 -12  -4      293.56      267.63      4.17 o 
  -2  12   3      555.11      545.18      5.69 o 
   2 -12  -2      725.80      684.73      7.86 o 
  -2  12   1      301.51      332.33      6.38 o 
  -2  12   0      673.85      602.71      9.54 o 
  -2  12  -1       13.07        8.25      4.99 o 
  -2  12  -1      214.96      345.30     12.06 o 
  -2  12  -2       10.39        1.91      5.17 o 
  -2  12  -3     1154.02     1177.75     19.76 o 
  -2  12  -4      126.34      134.59      9.18 o 
  -2  12  -5      309.83      301.40     11.40 o 
  -2  12  -6      125.41      182.15     10.39 o 
  -2  12  -7      149.76      143.10      8.58 o 
  -2  12  -8      157.87      167.13      9.09 o 
  -2  12  -9       57.75       58.24      8.97 o 
  -2  12 -10       48.07       53.93      9.14 o 
  -2  12 -11       15.33       10.69      8.00 o 
  -2  12 -12       81.73       83.22      8.26 o 
  -2  12 -13        5.70        8.45      6.65 o 
  -2  12 -14       21.04       25.85      7.73 o 
  -2  12 -15       44.18       31.38     10.26 o 
  -2  12 -16       25.60       18.71      8.39 o 
  -2  12 -17        8.70        9.98      7.52 o 
  -2  12 -18        0.01        5.01      5.62 o 
  -2  12 -19       22.36       31.92      6.60 o 
   2 -11 -19       18.65       20.03     10.66 o 
   2 -11 -18       13.74       30.69      9.15 o 
   2 -11 -17        5.70        4.80      4.90 o 
   2 -11 -16        3.90        2.13      6.18 o 
   2 -11 -15        3.34        4.19      4.22 o 
   2 -11 -14        0.67        0.81      4.15 o 
   2 -11 -13       82.56       81.74      5.52 o 
  -2  11  12        0.00        1.75      3.41 o 
   2 -11 -12        2.23        4.93      8.78 o 
  -2  11  11       97.40       89.53      5.37 o 
  -2  11  10       69.86       63.83      3.43 o 
  -2  11   9       22.57       25.77      2.91 o 
  -2  11   8       16.42        7.64      2.57 o 
  -2  11   7        8.01        2.88      1.44 o 
   2 -11  -7       32.08       29.54      7.04 o 
   2 -11  -6       17.52       23.83      2.11 o 
  -2  11   5     1161.68     1098.04      7.39 o 
   2 -11  -4        0.25        1.16      1.59 o 
  -2  11   3      130.16      111.02      2.82 o 
   2 -11  -2      300.60      301.17      5.20 o 
  -2  11   1       20.17       19.30      3.36 o 
   2 -11   0      169.34      172.49      3.93 o 
  -2  11  -1       27.72       26.33      4.57 o 
  -2  11  -1       28.43       28.13      6.64 o 
  -2  11  -2        7.41        8.69      4.50 o 
  -2  11  -3       90.75       81.57      6.16 o 
  -2  11  -4       10.05        2.91      6.54 o 
  -2  11  -5      825.87      671.77     21.86 o 
  -2  11  -6       57.50       82.67      7.62 o 
  -2  11  -7        2.64        8.17      5.35 o 
  -2  11  -8        1.48        6.25      5.23 o 
  -2  11  -9      117.37      128.28      8.08 o 
  -2  11 -10       33.09       40.87      7.59 o 
  -2  11 -11        9.18       14.79      7.21 o 
  -2  11 -12        8.52       12.26      6.01 o 
  -2  11 -13       14.23       19.07      6.44 o 
  -2  11 -14       15.20       12.08      6.15 o 
  -2  11 -15       40.25       34.36      9.61 o 
  -2  11 -16       76.25       88.37     11.44 o 
  -2  11 -17       10.62        5.48      7.26 o 
  -2  11 -18       39.06       39.43      5.84 o 
  -2  11 -19        0.03        6.53      5.86 o 
   2 -10 -20      126.50      146.87     12.58 o 
   2 -10 -19        0.01       -1.24      5.12 o 
   2 -10 -18       12.66        7.45      5.00 o 
   2 -10 -17       15.15       10.05      5.02 o 
   2 -10 -16       55.96       78.58      9.85 o 
   2 -10 -16       89.28       65.40      8.60 o 
   2 -10 -15        7.45        4.48      4.39 o 
   2 -10 -14       13.03        9.43      4.30 o 
   2 -10 -13       16.56       20.03      4.18 o 
   2 -10 -12        3.48        7.31      2.71 o 
   2 -10 -12       42.97       42.21      9.34 o 
  -2  10  11      136.29      128.01      4.73 o 
   2 -10 -10      107.57      100.04      3.58 o 
   2 -10  -9       24.51       27.58      3.32 o 
   2 -10  -8       21.97       12.76      1.20 o 
   2 -10  -7      182.36      146.80      2.73 o 
   2 -10  -7      295.80      246.13     10.33 o 
  -2  10   6       66.61       75.35      2.33 o 
  -2  10   5       15.91       17.75      1.87 o 
   2 -10  -4       12.57       19.24      1.65 o 
   2 -10  -3        5.45        5.83      1.47 o 
  -2  10   2      616.03      597.26      6.53 o 
  -2  10   1       51.25       57.30      3.19 o 
  -2  10   0      680.16      688.31      6.71 o 
  -2  10  -1       16.16       18.35      4.16 o 
  -2  10  -1       43.84       51.08      5.95 o 
  -2  10  -2      260.58      279.21      9.04 o 
  -2  10  -3       13.08        6.70      4.15 o 
  -2  10  -4      164.67      161.87      7.33 o 
  -2  10  -5       12.75        7.18      6.28 o 
  -2  10  -6      248.34      285.99     10.37 o 
  -2  10  -7      497.63      497.83     12.51 o 
  -2  10  -8      370.50      323.15     10.68 o 
  -2  10  -9       56.60       49.65      6.10 o 
  -2  10 -10      274.80      245.12     10.23 o 
  -2  10 -11        5.47        5.55      7.32 o 
  -2  10 -12       29.46       29.21      5.93 o 
  -2  10 -13        0.60        5.67      5.54 o 
  -2  10 -14       80.67       88.59      7.98 o 
  -2  10 -15       77.21       73.99     10.26 o 
  -2  10 -16       37.24       51.65     10.14 o 
  -2  10 -17      233.00      257.84      9.06 o 
  -2  10 -18        4.48        4.39      4.83 o 
  -2  10 -19       38.41       46.03      9.75 o 
  -2  10 -20       33.40       35.46     13.34 o 
   2  -9 -21       14.53       15.45      9.42 o 
   2  -9 -20       70.74       67.09      6.45 o 
   2  -9 -19        2.32        2.72      4.95 o 
   2  -9 -18       36.25       41.16      5.48 o 
   2  -9 -17      161.61      169.34      7.05 o 
   2  -9 -16        1.57        6.07      5.83 o 
   2  -9 -15      114.74      124.83      5.94 o 
   2  -9 -14        4.38        2.41      3.68 o 
   2  -9 -13        3.04        6.35      2.34 o 
   2  -9 -12       61.43       69.86      3.64 o 
   2  -9 -12       91.35      126.18     10.55 o 
   2  -9 -11       16.86       24.93      3.34 o 
  -2   9  10       73.46       69.16      3.65 o 
   2  -9 -10       74.41       69.49      8.82 o 
   2  -9  -9       15.51        5.01      0.77 o 
   2  -9  -8      135.02      117.66      1.99 o 
  -2   9   7      379.47      246.61      2.46 o 
   2  -9  -6       28.06       29.76      1.35 o 
  -2   9   5      174.74      177.97      2.41 o 
   2  -9  -4      327.53      318.82      3.05 o 
   2  -9  -3       48.26       45.00      1.84 o 
  -2   9   2       73.91       72.65      2.66 o 
   2  -9  -1      245.75      243.27      6.62 o 
  -2   9   1      274.83      370.46      6.36 o 
   2  -9   0        3.49        2.92      1.64 o 
  -2   9  -1       42.12       50.15      4.23 o 
  -2   9  -1      211.76      232.40      8.16 o 
  -2   9  -2       67.22       61.52      4.59 o 
  -2   9  -3        6.08        3.07      3.46 o 
  -2   9  -4      284.67      312.53      8.92 o 
  -2   9  -5      243.63      260.37      8.76 o 
  -2   9  -6      239.97      263.82      9.41 o 
  -2   9  -7      244.87      227.19      6.06 o 
  -2   9  -8       46.91       67.30      4.32 o 
  -2   9  -9       17.43       15.10      3.37 o 
  -2   9 -10        6.53       10.21      4.84 o 
  -2   9 -11      101.48       92.92      6.13 o 
  -2   9 -12       71.08       72.30      6.57 o 
  -2   9 -12      163.94      156.49     10.27 o 
  -2   9 -13       10.17       10.01      3.75 o 
  -2   9 -14        0.06        3.43      3.78 o 
  -2   9 -15      225.04      223.08     11.54 o 
  -2   9 -15      229.63      222.08     11.29 o 
  -2   9 -16        1.37        1.36      6.97 o 
  -2   9 -16      100.92      125.32     10.72 o 
  -2   9 -17        5.48       14.64      4.79 o 
  -2   9 -18       17.10       26.32      5.04 o 
  -2   9 -19        0.91       10.37      8.39 o 
  -2   9 -20        0.37       -5.09      8.50 o 
  -2   9 -21       14.85       11.29     11.73 o 
   2  -8 -22       17.53       33.43     10.05 o 
   2  -8 -21       12.72       13.99      8.77 o 
   2  -8 -21       17.68        9.39      9.41 o 
   2  -8 -20       32.82       33.14      5.80 o 
   2  -8 -19      194.69      176.43      7.82 o 
   2  -8 -18        0.55        4.90      4.54 o 
   2  -8 -17        0.78       -0.84      7.88 o 
   2  -8 -17       31.73       28.74      8.27 o 
   2  -8 -16       36.11       38.91      4.95 o 
   2  -8 -15        3.78        5.58      3.90 o 
   2  -8 -14       14.86        7.74      3.75 o 
  -2   8  13       43.23       39.87      2.75 o 
   2  -8 -12        6.61        7.98      2.46 o 
   2  -8 -12       93.71       99.53      9.55 o 
   2  -8 -11     1717.46     1596.54     10.83 o 
   2  -8 -10      309.58       54.30      2.00 o 
   2  -8  -9        0.99        0.01      0.66 o 
  -2   8   8       35.18       10.35      0.62 o 
   2  -8  -7       52.94       24.74      0.86 o 
   2  -8  -6      132.89      102.19      1.56 o 
   2  -8  -5      523.06      522.73      5.92 o 
  -2   8   5      655.61      738.78      4.69 o 
   2  -8  -4      162.12      153.09      2.00 o 
  -2   8   3        2.98        0.55      1.13 o 
  -2   8   2        1.21        0.10      1.10 o 
  -2   8   1      111.16      124.50      4.84 o 
   2  -8  -1      149.79      165.72      4.32 o 
  -2   8   0      818.69      930.60      6.67 o 
  -2   8  -1       55.96       52.39      2.75 o 
  -2   8  -2       25.32       27.58      3.27 o 
  -2   8  -3      275.75      296.81      7.95 o 
  -2   8  -4      793.95      811.10      9.03 o 
  -2   8  -5      139.55      133.28      4.89 o 
  -2   8  -6      194.68      216.60      5.67 o 
  -2   8  -7      111.33      116.05      4.48 o 
  -2   8  -8      240.29      226.07      3.98 o 
  -2   8  -9        3.85        0.07      1.71 o 
  -2   8 -10      450.64      496.90      9.41 o 
  -2   8 -11      243.43      269.56      7.76 o 
  -2   8 -12      110.62      122.65      5.34 o 
  -2   8 -13      156.85      155.82      6.04 o 
  -2   8 -14        4.21       10.09      3.65 o 
  -2   8 -15        0.34        6.95      6.47 o 
  -2   8 -15        7.52        9.56      7.16 o 
  -2   8 -16       63.59       83.70      9.00 o 
  -2   8 -16      102.42      123.04      9.95 o 
  -2   8 -17        4.03       -3.63      3.63 o 
  -2   8 -18       17.26       19.76      5.59 o 
  -2   8 -19        3.86        6.36      5.43 o 
  -2   8 -20       29.17       33.38      9.15 o 
  -2   8 -21      128.94      147.36     15.41 o 
  -2   8 -22       22.01       18.08     12.50 o 
   2  -7 -22       20.46       29.40      9.99 o 
   2  -7 -22       20.74       26.78     10.46 o 
   2  -7 -21        0.98        4.22      5.11 o 
   2  -7 -20       22.35       25.54      5.56 o 
   2  -7 -19        8.90        6.79      4.93 o 
   2  -7 -18        5.33        6.92      4.52 o 
   2  -7 -17       33.85       24.49      7.73 o 
   2  -7 -17       33.97       41.82      8.53 o 
   2  -7 -16        0.17        1.43      6.64 o 
   2  -7 -16       15.39       13.75      6.99 o 
   2  -7 -15        0.75        1.67      3.82 o 
   2  -7 -14       24.64       21.38      2.49 o 
   2  -7 -13       15.14       14.58      2.29 o 
   2  -7 -12        2.19        2.16      1.15 o 
   2  -7 -12       26.49       41.33      7.93 o 
   2  -7 -11      460.21      296.97      3.64 o 
   2  -7 -11      460.95      421.04      7.32 o 
   2  -7 -10      198.97      104.29      1.82 o 
  -2   7   9      847.60      355.94      2.83 o 
   2  -7  -8      805.96      373.24      2.72 o 
   2  -7  -7      152.85       56.61      1.28 o 
   2  -7  -6       33.87       26.23      0.83 o 
   2  -7  -6       39.56       40.83      2.52 o 
   2  -7  -5      543.42      460.36      4.65 o 
   2  -7  -5      551.20      550.30      4.00 o 
  -2   7   4      117.15      120.64      1.58 o 
   2  -7  -3       31.85       29.01      1.27 o 
  -2   7   2       10.83       14.27      1.15 o 
  -2   7   1      196.88      238.90      2.85 o 
  -2   7   0      406.45      440.73      5.61 o 
  -2   7  -1      308.67      366.93      5.25 o 
  -2   7  -2      184.67      217.92      4.26 o 
  -2   7  -3       40.00       45.83      2.55 o 
  -2   7  -4      394.72      443.64      6.47 o 
  -2   7  -5      388.33      483.96      7.01 o 
  -2   7  -6      273.50      288.75      4.33 o 
  -2   7  -7       39.60       37.09      1.95 o 
  -2   7  -8      963.01      919.39      6.72 o 
  -2   7  -9      673.05      672.97      5.40 o 
  -2   7 -10        0.34        1.01      0.91 o 
  -2   7 -10      202.54      199.69      9.47 o 
  -2   7 -11      251.07      278.42      7.42 o 
  -2   7 -12        8.73        7.66      3.31 o 
  -2   7 -13       22.45       22.36      3.56 o 
  -2   7 -14       13.66       12.62      3.61 o 
  -2   7 -15        3.65        7.99      3.67 o 
  -2   7 -16       87.45      105.49      9.31 o 
  -2   7 -16       87.82       89.22      6.57 o 
  -2   7 -17       25.61       29.32      3.89 o 
  -2   7 -18       16.61       17.87      5.46 o 
  -2   7 -19       10.05       14.37      5.27 o 
  -2   7 -20        5.36        8.05      5.06 o 
  -2   7 -21        0.33        4.83      8.10 o 
  -2   7 -21        3.92        9.21     11.26 o 
  -2   7 -22        0.44       13.00      8.64 o 
   2  -6 -23        3.85       -3.16      7.51 o 
   2  -6 -22       59.71       60.29      6.53 o 
   2  -6 -21       12.31        7.25      8.97 o 
   2  -6 -21       12.68        2.52      9.12 o 
   2  -6 -20       24.38       27.20      5.29 o 
   2  -6 -19        3.70        6.21      4.71 o 
   2  -6 -18        3.66       -1.71      4.47 o 
   2  -6 -17       20.24       16.90      4.26 o 
   2  -6 -16       53.65       46.72      6.98 o 
   2  -6 -16       53.87       48.49      7.87 o 
   2  -6 -15      112.46      123.05      3.54 o 
   2  -6 -14        0.10        2.02      1.43 o 
   2  -6 -13       62.92       57.39      2.02 o 
   2  -6 -12      462.12      457.75     10.83 o 
   2  -6 -12      957.21      964.65      8.09 o 
  -2   6  11        2.32        9.69      1.11 o 
   2  -6 -11      661.15      602.64      9.83 o 
   2  -6 -10        9.01        7.47      0.83 o 
   2  -6 -10       96.76      101.72      6.45 o 
   2  -6  -9      321.61      240.80      2.50 o 
  -2   6   8        3.77        3.41      0.58 o 
  -2   6   7       67.73       69.55      2.36 o 
   2  -6  -6       83.87       69.14      2.38 o 
   2  -6  -5       27.43        9.57      0.71 o 
   2  -6  -5       44.06       57.94      1.14 o 
   2  -6  -4      513.42      574.70      2.70 o 
  -2   6   3     2605.73     2898.26      8.09 o 
  -2   6   2     1653.77     1752.81      6.52 o 
   2  -6  -1     2522.00     2784.34      7.47 o 
   2  -6   0     5012.63     5653.59     13.58 o 
  -2   6  -1     1510.32     1681.93      5.93 o 
  -2   6  -2     1144.19     1275.26      6.41 o 
  -2   6  -3      777.77      756.86      4.20 o 
  -2   6  -4       82.53       18.63      1.26 o 
  -2   6  -5       40.29       45.06      1.14 o 
  -2   6  -6      112.36      113.18      2.58 o 
  -2   6  -7       23.20       16.63      1.41 o 
  -2   6  -8      609.16       71.17      2.86 o 
  -2   6 -10       52.03       55.64      5.90 o 
  -2   6 -10      726.62      418.47      4.83 o 
  -2   6 -11       64.37       17.42      2.27 o 
  -2   6 -11      646.46      669.07     10.02 o 
  -2   6 -12      106.12       71.23      2.83 o 
  -2   6 -12      278.75      249.54     11.76 o 
  -2   6 -13       73.98       50.67      2.56 o 
  -2   6 -14        0.95        0.24      1.98 o 
  -2   6 -15        5.67        5.23      2.96 o 
  -2   6 -16       44.79       39.51      4.20 o 
  -2   6 -16      157.80      136.59     11.15 o 
  -2   6 -17       37.91       44.24      5.36 o 
  -2   6 -18       10.32       11.64      4.75 o 
  -2   6 -19       82.77       67.87      6.41 o 
  -2   6 -20        1.88        5.73      5.31 o 
  -2   6 -21       42.79       42.77      8.66 o 
  -2   6 -21      102.75       87.81     12.71 o 
  -2   6 -22       53.00       47.74      6.63 o 
  -2   6 -23        0.37       12.30      8.82 o 
   2  -5 -24       41.34       23.12     11.39 o 
   2  -5 -23        0.38       -7.23      7.23 o 
   2  -5 -22        2.26        4.32      5.34 o 
   2  -5 -21        2.90       -3.73      4.90 o 
   2  -5 -20        1.11        1.67      4.87 o 
   2  -5 -19       64.21       56.34      5.68 o 
   2  -5 -18       18.67       21.53      4.58 o 
   2  -5 -17       16.03       10.86      4.29 o 
   2  -5 -16        0.92        5.59      3.84 o 
   2  -5 -15       19.03       18.58      2.32 o 
   2  -5 -14        7.68        9.67      2.06 o 
   2  -5 -13        2.02        3.25      1.87 o 
   2  -5 -12       24.83       22.57      4.55 o 
   2  -5 -12      480.32      494.51      6.50 o 
   2  -5 -11      312.09      298.38      3.50 o 
   2  -5 -11      313.39      313.08      7.15 o 
  -2   5  10       44.61       38.92      1.30 o 
   2  -5  -9      772.24      708.10      3.70 o 
  -2   5   8      258.84      250.15      1.99 o 
   2  -5  -7        0.02        0.81      2.44 o 
   2  -5  -6       13.57       15.10      3.11 o 
   2  -5  -5       49.51       38.52      4.27 o 
   2  -5  -4     1182.72     1248.15      8.17 o 
   2  -5  -3      167.04      163.32      1.77 o 
  -2   5   2       59.76       75.55      1.30 o 
  -2   5   1     2108.91     2338.24      6.00 o 
  -2   5   0       12.34       11.90      0.69 o 
   2  -5   1     2724.88     2901.27      6.01 o 
  -2   5  -2       42.00       36.24      1.08 o 
  -2   5  -3       24.17       29.31      1.48 o 
  -2   5  -4     1470.20     1698.80      7.71 o 
  -2   5  -5     1423.02     1475.11      6.93 o 
  -2   5  -6       16.79       26.45      1.57 o 
  -2   5  -6       30.31       40.23      2.77 o 
  -2   5  -7      146.84      181.73      2.30 o 
  -2   5  -8      176.51      208.66      4.75 o 
  -2   5  -9       26.84       34.09      2.74 o 
  -2   5 -10        3.14        3.49      2.39 o 
  -2   5 -10       96.08       84.78      3.89 o 
  -2   5 -11      236.01      234.01      4.25 o 
  -2   5 -12      321.31      308.91      4.74 o 
  -2   5 -13        8.22       10.06      2.20 o 
  -2   5 -14       35.80       30.05      2.42 o 
  -2   5 -15      150.21      142.57      5.31 o 
  -2   5 -15      162.92      143.28      5.74 o 
  -2   5 -16       50.50       40.06      3.70 o 
  -2   5 -16       56.66       61.81      8.46 o 
  -2   5 -17        3.48        0.20      4.24 o 
  -2   5 -18       13.07        9.77      4.95 o 
  -2   5 -19       91.24       92.98      6.47 o 
  -2   5 -20       39.99       32.43      5.79 o 
  -2   5 -21        0.07       -2.37      6.91 o 
  -2   5 -21       12.68       11.68     11.81 o 
  -2   5 -22        2.81        8.15      5.62 o 
  -2   5 -23        0.64       -1.11      6.01 o 
   2  -4 -24       14.59        2.78     11.15 o 
   2  -4 -23        7.79        8.51      7.56 o 
   2  -4 -22       89.92       78.37     11.39 o 
   2  -4 -21        8.51        9.90      7.66 o 
   2  -4 -21       14.81       17.00      9.67 o 
   2  -4 -20        6.51        5.42      5.01 o 
   2  -4 -19       14.94       14.83      4.52 o 
   2  -4 -18      121.54      126.80      6.27 o 
   2  -4 -17        4.25       15.13      4.33 o 
   2  -4 -16      810.92      842.24      8.59 o 
   2  -4 -15       24.00       24.85      2.56 o 
   2  -4 -14      148.39      147.68      3.87 o 
   2  -4 -13      777.71      806.05      7.44 o 
   2  -4 -12      487.54      477.05     10.67 o 
   2  -4 -12      509.01      549.13      7.14 o 
  -2   4  11       10.29       12.23      1.38 o 
   2  -4 -11      323.45      310.05      9.43 o 
   2  -4 -10      406.64      384.80      3.40 o 
   2  -4  -9       11.91       12.23      0.92 o 
   2  -4  -8        8.26       10.96      0.76 o 
   2  -4  -7       20.08       23.27      0.70 o 
   2  -4  -6      146.44      143.15      5.09 o 
   2  -4  -6      191.12      214.63      5.90 o 
   2  -4  -5      261.44      204.15      6.80 o 
   2  -4  -4      356.75      399.02      6.56 o 
   2  -4  -3      429.49      514.14      5.22 o 
  -2   4   2      302.24      330.30      1.69 o 
  -2   4   1       32.61       36.61      0.79 o 
  -2   4   0     4778.60     5355.37      9.66 o 
  -2   4  -1      243.09      278.90      1.96 o 
   2  -4   2      165.77      181.09      1.85 o 
  -2   4  -3        5.08        6.63      0.84 o 
  -2   4  -4      726.83      818.24      4.76 o 
  -2   4  -5     2126.85     2508.44      7.80 o 
  -2   4  -6        3.60        5.93      2.94 o 
  -2   4  -6       54.57       71.34      3.76 o 
  -2   4  -7     1261.36     1520.14     10.64 o 
  -2   4  -8      228.86      267.35      4.90 o 
  -2   4  -9      112.02      108.42      3.53 o 
  -2   4 -10        0.64        4.25      2.20 o 
  -2   4 -11      148.14      151.78      3.75 o 
  -2   4 -12        0.01        2.13      1.86 o 
  -2   4 -13       42.03       47.43      2.42 o 
  -2   4 -14      110.18      128.15      3.32 o 
  -2   4 -15      103.40      116.98      8.02 o 
  -2   4 -15      150.26      132.28      5.96 o 
  -2   4 -16       67.57       68.03      4.54 o 
  -2   4 -16       67.57       63.88      9.47 o 
  -2   4 -17        3.45        2.00      3.02 o 
  -2   4 -18       10.86        7.62      4.35 o 
  -2   4 -19        4.84        4.38      4.76 o 
  -2   4 -20        1.63        3.70      4.94 o 
  -2   4 -21       76.07       66.41      8.96 o 
  -2   4 -21       85.02       81.72     12.48 o 
  -2   4 -22        0.26       -3.47      5.50 o 
  -2   4 -23       72.30       79.10      7.28 o 
  -2   4 -24       16.30       17.85      8.39 o 
  -2   4 -24       20.73       32.07     12.28 o 
   2  -3 -24        5.67       -2.90      7.60 o 
   2  -3 -23        0.36       -7.39      7.41 o 
   2  -3 -22        0.50       -7.27      7.27 o 
   2  -3 -21       89.06      111.98     11.96 o 
   2  -3 -20        3.00        8.35      4.79 o 
   2  -3 -19       21.72       19.72      4.96 o 
   2  -3 -18       35.63       42.03      5.03 o 
   2  -3 -17       54.10       54.48      4.90 o 
   2  -3 -16       80.63       92.43      3.66 o 
   2  -3 -15        1.52        3.07      2.31 o 
   2  -3 -14       45.73       49.17      2.90 o 
   2  -3 -13       42.10       41.67      2.54 o 
   2  -3 -12      187.40      185.17      3.29 o 
   2  -3 -11        8.80        9.73      2.26 o 
   2  -3 -11      159.51      147.68      3.69 o 
   2  -3 -10       73.42       72.33      1.69 o 
   2  -3  -9       56.75       54.73      1.40 o 
   2  -3  -8       15.41       20.34      1.01 o 
   2  -3  -7     1197.29     1309.85      4.80 o 
   2  -3  -6        3.77        5.66      0.75 o 
   2  -3  -6      127.42      144.49      5.32 o 
   2  -3  -5       92.33      113.18      4.41 o 
  -2   3   4      203.38      215.39      2.92 o 
  -2   3   3     5315.72     6391.84     17.34 o 
  -2   3   2     1642.74     1806.46      4.47 o 
   2  -3  -1       41.55       43.70      0.84 o 
   2  -3  -1       93.17      105.81      3.35 o 
  -2   3   0       11.83       17.53      0.62 o 
   2  -3   1       74.79       82.91      1.05 o 
  -2   3  -2     2183.54     2364.22      6.10 o 
  -2   3  -3     5283.18     5833.78     17.60 o 
  -2   3  -4     1743.18     1948.34      7.49 o 
   2  -3   5     1203.91     1273.56      6.73 o 
  -2   3  -6      507.60      560.52      9.63 o 
  -2   3  -6      602.30      644.18      5.49 o 
  -2   3  -7        6.89        8.31      1.25 o 
  -2   3  -8      562.33      601.08      6.49 o 
  -2   3  -9      413.42      462.32      6.01 o 
  -2   3 -10       23.19       21.66      2.22 o 
  -2   3 -11      187.67      186.95      4.93 o 
  -2   3 -12       75.58       74.41      2.46 o 
  -2   3 -13      220.71      231.95      3.82 o 
  -2   3 -14      346.24      354.02      6.10 o 
  -2   3 -15      394.40      366.09      7.62 o 
  -2   3 -15      403.95      400.19     13.49 o 
  -2   3 -16       47.72       53.02      3.61 o 
  -2   3 -17       15.53       16.02      3.30 o 
  -2   3 -18       21.85       16.79      3.45 o 
  -2   3 -19       33.39       28.73      4.85 o 
  -2   3 -20       22.78       23.42      5.07 o 
  -2   3 -21       20.33       25.87      7.64 o 
  -2   3 -21       25.11       17.97     10.76 o 
  -2   3 -22       67.09       77.91      6.90 o 
  -2   3 -23       87.13       90.73      7.30 o 
  -2   3 -24        0.00        3.35      8.47 o 
  -2   3 -24       33.68       17.88     11.53 o 
   2  -2 -24       68.41       64.35     11.72 o 
   2  -2 -23       30.48       36.79      8.26 o 
   2  -2 -22       20.10       24.74      7.55 o 
   2  -2 -21      178.01      146.61     12.55 o 
   2  -2 -20       99.72       95.05      9.25 o 
   2  -2 -19      168.23      168.22      7.19 o 
   2  -2 -18       80.33       90.46      5.70 o 
   2  -2 -17       43.08       47.95      4.66 o 
   2  -2 -16       55.79       63.14      7.09 o 
   2  -2 -16      249.56      239.39     11.19 o 
   2  -2 -15        5.03        9.92      2.48 o 
   2  -2 -14      500.57      527.38      6.66 o 
   2  -2 -13        0.10        2.02      1.64 o 
   2  -2 -12       89.63       88.81      2.57 o 
   2  -2 -11       44.18       56.72      3.32 o 
   2  -2 -11      198.07      219.08      4.36 o 
   2  -2 -10      235.82      235.07      3.22 o 
   2  -2  -9        0.44        1.94      0.91 o 
   2  -2  -8       18.69       19.06      1.05 o 
   2  -2  -7      572.67      663.07      4.75 o 
   2  -2  -6     5027.15     5343.49     23.31 o 
   2  -2  -6     5847.31     6899.54     28.84 o 
   2  -2  -5     2216.95     2461.44      6.83 o 
  -2   2   4    11683.01    13475.40     56.83 o 
  -2   2   3    20122.04    20416.22     60.61 o 
   2  -2  -2       69.28       70.34      0.88 o 
  -2   2   1      626.64      644.20      2.51 o 
   2  -2  -1     1811.07     1948.50     10.43 o 
   2  -2   0       95.88      101.40      1.34 o 
  -2   2  -1     1715.88     1808.88      7.05 o 
  -2   2  -2      562.67      620.41      3.37 o 
   2  -2   3    11372.00    12015.10     56.37 o 
   2  -2   4     9511.61    10237.64     43.23 o 
  -2   2  -5     1067.30     1204.01      5.50 o 
  -2   2  -6     5498.95     6301.33     29.67 o 
   2  -2   6     8568.61     9688.49     23.82 o 
   2  -2   7       98.90      115.16      2.04 o 
   2  -2   8      496.86      551.50      4.27 o 
  -2   2  -9       20.90       23.57      1.39 o 
   2  -2  10      125.34      149.95      2.60 o 
  -2   2 -11        8.98        7.49      2.11 o 
  -2   2 -11       30.39       39.88      3.95 o 
  -2   2 -12       19.00       21.41      3.08 o 
  -2   2 -13      168.81      165.48      4.25 o 
  -2   2 -14        6.36        5.65      2.55 o 
  -2   2 -15      114.13      107.27      4.99 o 
  -2   2 -15      218.59      204.16     10.62 o 
  -2   2 -16      133.71      122.83      4.50 o 
  -2   2 -17       11.28       17.72      3.23 o 
  -2   2 -18       15.16       16.74      3.48 o 
  -2   2 -19       16.02       17.27      3.70 o 
  -2   2 -20       69.59       68.36      4.71 o 
  -2   2 -21       89.72       78.49      9.07 o 
  -2   2 -21       89.89       77.44     11.90 o 
  -2   2 -22        7.68       15.34      7.83 o 
  -2   2 -22       50.48       57.04     12.03 o 
  -2   2 -23        6.28        4.31      5.58 o 
  -2   2 -24       17.51        6.64      7.72 o 
  -2   2 -24       48.97       38.62     10.02 o 
   2  -1 -24        8.99       10.29     11.15 o 
   2  -1 -23       24.28       27.29      7.94 o 
   2  -1 -22      114.14      100.89     12.71 o 
   2  -1 -21        4.26       15.99      7.12 o 
   2  -1 -20        2.57        9.84      6.76 o 
   2  -1 -19        5.51        7.64      6.41 o 
   2  -1 -18       22.69       18.86      6.18 o 
   2  -1 -17      256.08      269.53      7.43 o 
   2  -1 -16       31.57       33.11      3.98 o 
   2  -1 -15       64.19       58.35      3.12 o 
   2  -1 -14       36.76       30.62      2.23 o 
   2  -1 -13       28.44       29.27      1.98 o 
   2  -1 -12      129.27      150.58      3.05 o 
   2  -1 -11        4.52        4.56      2.44 o 
   2  -1 -11        5.27        7.17      2.40 o 
   2  -1 -10       72.23       83.69      2.17 o 
   2  -1  -9       61.60       72.95      1.95 o 
   2  -1  -8       83.51       99.25      2.06 o 
   2  -1  -7        8.01        4.60      1.07 o 
   2  -1  -6       59.40      101.93      2.36 o 
   2  -1  -6       62.16       95.82      4.91 o 
   2  -1  -5      563.20      681.20      8.46 o 
  -2   1   5     1386.78     1652.12      6.50 o 
   2  -1  -4     8539.25    10201.02     83.01 o 
   2  -1  -3     3581.90     3893.09     65.43 o 
  -2   1   2        1.94        2.85      0.58 o 
   2  -1  -1     1851.01     1979.09      6.50 o 
  -2   1   0       21.47       23.90      0.99 o 
  -2   1  -1     1844.57     1896.95     10.38 o 
  -2   1  -2      113.17      117.51      3.08 o 
  -2   1  -3      134.96      171.80      2.24 o 
  -2   1  -4     5029.19     5499.63     49.09 o 
  -2   1  -5      220.68      212.12      3.08 o 
  -2   1  -5      631.44      752.42      9.63 o 
  -2   1  -6        7.97       17.03      2.68 o 
  -2   1  -6      447.08      550.34      5.54 o 
   2  -1   7       14.71       13.73      0.70 o 
  -2   1  -8      629.70      677.53      3.02 o 
   2  -1   9      340.03      380.53      2.41 o 
   2  -1  10        7.88       10.03      0.85 o 
  -2   1 -11       47.85       65.34      2.18 o 
  -2   1 -11      358.09      430.48     10.80 o 
  -2   1 -12       15.88       16.20      1.50 o 
  -2   1 -13       28.04       25.99      2.68 o 
  -2   1 -14        6.62        5.02      2.46 o 
  -2   1 -15        0.00        3.80      2.68 o 
  -2   1 -16      170.78      153.04      5.92 o 
  -2   1 -16      192.35      191.39     10.41 o 
  -2   1 -17       24.60       17.53      3.41 o 
  -2   1 -18      114.67      120.03      5.07 o 
  -2   1 -19        0.50       -1.33      3.48 o 
  -2   1 -20        0.04       -0.81      3.71 o 
  -2   1 -21       20.11       22.88      4.25 o 
  -2   1 -22        6.80        5.35      4.99 o 
  -2   1 -23      251.31      236.39      9.35 o 
   2   0 -24       93.31       78.98     10.27 o 
   2   0 -23       37.35       59.11     11.97 o 
   2   0 -22      202.82      185.69     11.73 o 
   2   0 -21      109.73      107.65     12.89 o 
   2   0 -20        0.04       -3.13      6.67 o 
   2   0 -19       13.57       16.26      6.89 o 
   2   0 -18      101.35       92.77      8.38 o 
   2   0 -17       35.97       36.69      6.07 o 
   2   0 -16       42.13       34.66      3.33 o 
   2   0 -15        7.90        5.11      2.81 o 
   2   0 -14        0.04       -0.44      2.55 o 
   2   0 -13       21.45       24.13      2.34 o 
   2   0 -12       19.99       26.36      2.14 o 
   2   0 -11       38.36       48.92      3.35 o 
   2   0 -10       29.49       22.91      1.93 o 
   2   0  -9      343.22      395.80      5.65 o 
   2   0  -8       23.62       30.54      2.12 o 
   2   0  -7      878.97     1033.95      6.42 o 
  -2   0   6      165.90      191.81      3.24 o 
   2   0  -6      204.87      169.06      6.15 o 
  -2   0   5      544.45      598.31      4.30 o 
   2   0  -4     3930.83     4349.72     19.47 o 
   2   0  -3      341.30      367.68      5.19 o 
   2   0  -2      187.30      212.47      2.45 o 
  -2   0   1     4887.19     5110.47     31.90 o 
   2   0  -1     9439.26    10133.47     55.78 o 
  -2   0   0     7155.93     7758.46     27.77 o 
  -2   0  -1     6594.60     7050.30     45.64 o 
  -2   0  -1     9968.09    10532.59     98.85 o 
  -2   0  -2       56.53       64.36      2.54 o 
  -2   0  -3      242.16      252.27      4.74 o 
  -2   0  -4      539.65      552.17      3.16 o 
  -2   0  -5      207.82      254.44      2.30 o 
  -2   0  -5      212.51      248.73      5.56 o 
  -2   0  -6      971.41      956.30      4.13 o 
  -2   0  -7      626.21      524.47      2.98 o 
  -2   0  -8      393.77      404.73      3.92 o 
  -2   0  -9     1003.62     1097.56      6.65 o 
  -2   0 -10       20.29       17.10      3.48 o 
   2   0  10       75.47       75.82      2.84 o 
   2   0  11      159.54      180.92      3.60 o 
  -2   0 -11      187.94      202.45      7.83 o 
   2   0  12       49.37       56.22      2.25 o 
  -2   0 -13        8.18        9.47      2.41 o 
  -2   0 -14        0.19        1.18      2.48 o 
  -2   0 -15       46.89       41.71      3.31 o 
  -2   0 -16       21.55       33.18      4.24 o 
  -2   0 -16      153.47      140.99      9.24 o 
  -2   0 -17      377.52      352.83      6.92 o 
  -2   0 -18       29.62       30.59      3.81 o 
  -2   0 -19       15.61       16.74      3.74 o 
  -2   0 -20       27.27       29.88      4.13 o 
  -2   0 -21      104.65      103.89      6.63 o 
  -2   0 -21      135.37      140.68     12.10 o 
  -2   0 -22       14.57       14.64      4.29 o 
   2   1 -24       15.51        9.93      8.44 o 
   2   1 -23       45.89       63.18     12.33 o 
   2   1 -22       78.85       65.90      9.14 o 
   2   1 -21      107.49      111.44     11.82 o 
   2   1 -20      123.82      122.00      9.66 o 
   2   1 -19       62.03       66.72      8.26 o 
   2   1 -18        1.05       -0.68      5.77 o 
   2   1 -17       29.27       23.87      6.32 o 
   2   1 -17       86.41      103.77      5.79 o 
   2   1 -16       13.14       15.17      2.85 o 
   2   1 -15       80.96       79.50      3.88 o 
   2   1 -14       17.66       19.37      2.75 o 
   2   1 -13       98.29       86.44      3.63 o 
   2   1 -12        0.76        2.48      2.16 o 
   2   1 -11     1490.30     1606.01     12.16 o 
   2   1 -10        1.86        1.44      1.84 o 
   2   1  -9      355.68      368.80      5.42 o 
   2   1  -8       84.57       89.63      4.57 o 
  -2  -1   7      912.08     1177.15      8.52 o 
  -2  -1   6        5.97        5.52      1.93 o 
   2   1  -6      202.90      178.41      6.72 o 
   2   1  -5     3913.17     4348.07     22.00 o 
  -2  -1   5     4935.41     6185.61     23.81 o 
   2   1  -4      324.30      342.92      5.92 o 
   2   1  -3       90.76      115.52      2.33 o 
  -2  -1   2     2920.90     3432.47     13.08 o 
   2   1  -1        6.67        2.96      0.62 o 
   2   1  -1       17.73       20.31      1.56 o 
   2   1   0      348.08      375.67      3.00 o 
  -2  -1  -1       20.63       23.30      2.43 o 
  -2  -1  -2     3094.64     3251.18     14.81 o 
  -2  -1  -3      994.68     1079.26      3.67 o 
  -2  -1  -4       42.14       38.72      1.22 o 
  -2  -1  -5     1984.61     2334.43      9.88 o 
  -2  -1  -6       80.24       77.85      2.64 o 
  -2  -1  -7      640.00      734.64      6.66 o 
  -2  -1  -8       19.12       22.30      2.05 o 
   2   1   9      968.56     1055.39      6.92 o 
  -2  -1 -10      152.70      159.67      4.18 o 
  -2  -1 -11       96.14      111.09      4.42 o 
  -2  -1 -12      125.80      127.45      4.35 o 
  -2  -1 -13      547.37      559.52      8.42 o 
  -2  -1 -14       80.62       86.57      3.66 o 
  -2  -1 -15      254.61      249.49      5.39 o 
  -2  -1 -16        1.95        6.17      3.71 o 
  -2  -1 -16      104.83       97.42      8.28 o 
  -2  -1 -17        0.56        2.75      2.97 o 
  -2  -1 -18      112.90      106.92      4.85 o 
  -2  -1 -19       69.41       70.48      4.58 o 
  -2  -1 -20        0.12        0.27      3.59 o 
  -2  -1 -21        0.81        1.73      4.89 o 
  -2  -1 -21       13.67       16.67      9.04 o 
  -2  -1 -22        2.38       -2.47      8.19 o 
  -2  -1 -23        3.60       -8.64      8.64 o 
   2   2 -24       10.86        9.45     10.69 o 
   2   2 -23       67.27       69.80     12.39 o 
   2   2 -22       86.63       70.53     12.60 o 
   2   2 -21      139.37      139.57     13.51 o 
   2   2 -20       38.91       39.45      7.93 o 
   2   2 -19        5.42        7.89      6.42 o 
   2   2 -18       23.27       25.66      7.47 o 
   2   2 -17       30.98       31.62      6.30 o 
   2   2 -16        0.12        3.24      3.07 o 
   2   2 -16      307.10      299.80     14.03 o 
   2   2 -15        4.71        6.31      2.52 o 
   2   2 -14       25.44       29.68      2.95 o 
   2   2 -13       31.94       34.01      2.96 o 
   2   2 -12       48.10       47.53      2.98 o 
   2   2 -11        0.00        2.18      3.91 o 
   2   2 -11       30.85       44.36      4.09 o 
   2   2 -10      295.82      348.31      9.16 o 
   2   2  -9       82.25       82.94      5.25 o 
   2   2  -8       80.48       87.41      2.88 o 
   2   2  -7      163.27      180.14      3.55 o 
  -2  -2   6      748.01      935.47      8.70 o 
   2   2  -6      749.23      742.06     12.55 o 
   2   2  -5       17.73       20.06      2.35 o 
   2   2  -4        1.92        2.63      1.85 o 
  -2  -2   3      376.17      372.71      3.78 o 
  -2  -2   2      350.70      385.72      3.05 o 
  -2  -2   1     1574.45     1709.70      6.25 o 
   2   2  -1     3371.54     3812.45     45.88 o 
  -2  -2   0     8004.09     8474.93     54.08 o 
  -2  -2  -1     2603.45     2941.16     13.08 o 
  -2  -2  -1     3690.25     3932.19     17.23 o 
  -2  -2  -2     1680.87     1660.18      7.18 o 
  -2  -2  -3       75.49       78.34      0.84 o 
  -2  -2  -4        0.01        1.66      0.49 o 
  -2  -2  -5     1825.58     2560.26      9.82 o 
  -2  -2  -6      974.66     1091.04      9.02 o 
  -2  -2  -6      977.64      754.14     11.60 o 
  -2  -2  -7      174.81      185.48      3.44 o 
  -2  -2  -8       79.71       95.52      2.87 o 
  -2  -2  -9        8.51       15.43      2.01 o 
  -2  -2 -10       12.23       12.87      2.09 o 
  -2  -2 -11      149.04      145.84      4.58 o 
  -2  -2 -12       77.74       84.84      5.06 o 
  -2  -2 -12      315.15      326.55      9.63 o 
  -2  -2 -13       10.94        9.81      2.86 o 
  -2  -2 -14      117.67      112.27      3.94 o 
  -2  -2 -15       18.97       16.85      2.93 o 
  -2  -2 -16        4.61        5.17      3.57 o 
  -2  -2 -16       39.47       35.49      6.74 o 
  -2  -2 -17       35.39       29.88      3.47 o 
  -2  -2 -18        2.90        0.46      3.31 o 
  -2  -2 -19       17.18       14.30      3.57 o 
  -2  -2 -20        1.08        0.23      3.63 o 
  -2  -2 -21       12.93        2.50      8.20 o 
  -2  -2 -22       19.70       15.81      8.56 o 
  -2  -2 -23        2.47       -9.15      9.15 o 
   2   3 -24       54.41       67.43     13.92 o 
   2   3 -23        2.38       11.55      8.38 o 
   2   3 -22       10.58       10.20      8.31 o 
   2   3 -21       64.04       81.14      9.50 o 
   2   3 -20        1.03       -2.53      6.74 o 
   2   3 -19        0.76       -6.86      6.86 o 
   2   3 -18       77.76       94.20      8.85 o 
   2   3 -17       64.50       67.93      7.47 o 
   2   3 -16       84.28       81.26      4.45 o 
   2   3 -16      284.76      309.43     13.60 o 
   2   3 -15        0.08        2.00      2.59 o 
   2   3 -14      233.30      245.38      5.57 o 
   2   3 -13       19.49       24.14      2.69 o 
   2   3 -12       59.86       77.15      6.11 o 
   2   3 -11      318.45      440.01     12.16 o 
   2   3 -10      709.02      777.60     13.86 o 
  -2  -3   9      770.65      949.18      8.26 o 
  -2  -3   8      364.70      437.44      5.37 o 
   2   3  -7      525.13      661.53      5.33 o 
   2   3  -6     1606.07     1810.71     12.60 o 
   2   3  -5       69.13       82.18      4.50 o 
   2   3  -4       28.14       24.75      2.82 o 
   2   3  -3      198.45      228.45      3.52 o 
  -2  -3   2     1166.15     1305.43      6.10 o 
   2   3  -1       45.24       50.71      1.34 o 
   2   3  -1      146.96      161.53      4.13 o 
   2   3   0      203.82      213.86      2.24 o 
   2   3   1      147.36      163.05      3.86 o 
  -2  -3  -1      178.59      194.09      2.55 o 
   2   3   2      503.20      531.15      2.64 o 
   2   3   3       58.98       68.56      1.09 o 
  -2  -3  -4      549.99      598.16      2.48 o 
   2   3   5      129.05      158.69      3.46 o 
  -2  -3  -5      795.69      960.76      4.03 o 
  -2  -3  -6      645.11      695.59      6.99 o 
   2   3   6     1717.88     1749.71      9.37 o 
  -2  -3  -7       24.81       25.85      1.74 o 
  -2  -3  -8      394.57      441.81      5.36 o 
  -2  -3  -9       60.78       56.41      2.51 o 
  -2  -3 -10        8.57       11.33      3.11 o 
  -2  -3 -10       70.52       76.77      4.58 o 
  -2  -3 -11        4.44        4.01      2.88 o 
  -2  -3 -11       12.00       12.74      4.57 o 
  -2  -3 -12       52.15       55.24      4.40 o 
  -2  -3 -12      145.54      146.33      7.36 o 
  -2  -3 -13       24.94       25.37      3.07 o 
  -2  -3 -14        1.90        0.33      2.47 o 
  -2  -3 -15      260.86      263.46      5.58 o 
  -2  -3 -16       29.75       30.64      3.21 o 
  -2  -3 -17       73.08       68.17      3.90 o 
  -2  -3 -18        0.31        0.94      4.18 o 
  -2  -3 -18       24.27       38.34      7.79 o 
  -2  -3 -19        1.34       -1.47      3.34 o 
  -2  -3 -20        3.19        4.68      7.86 o 
  -2  -3 -21        7.47        1.65      8.19 o 
  -2  -3 -22        1.52        3.47      9.04 o 
  -2  -3 -23        0.18        1.46      9.36 o 
   2   4 -23       11.09       12.41     11.32 o 
   2   4 -22       64.29       54.22     12.98 o 
   2   4 -21       15.00       10.51     11.52 o 
   2   4 -20       30.27       32.81      8.46 o 
   2   4 -19        3.27        7.06      6.92 o 
   2   4 -18      138.44      136.05      9.67 o 
   2   4 -17      167.25      172.07      9.99 o 
   2   4 -16       83.16       81.48      9.54 o 
   2   4 -15       16.36       13.53      2.82 o 
   2   4 -14       31.08       31.92      3.10 o 
   2   4 -13        1.91       -0.04      5.14 o 
   2   4 -12       17.41       19.02      4.94 o 
   2   4 -11      146.03       94.62      8.52 o 
  -2  -4  10       17.47       14.78      1.96 o 
   2   4  -9       25.33       25.37      1.86 o 
  -2  -4   8       44.67       52.57      2.05 o 
   2   4  -7      200.28      238.60      3.77 o 
   2   4  -6      239.08      232.37      7.63 o 
   2   4  -5     1657.49     1047.03     17.72 o 
   2   4  -4      266.58      358.75      7.65 o 
   2   4  -3     1515.09     1746.46     15.46 o 
   2   4  -2     1536.56     1683.04      9.71 o 
   2   4  -1      675.06      768.42      9.64 o 
   2   4  -1     2543.60     2902.37     17.06 o 
   2   4   0     2132.69     2338.27      8.97 o 
  -2  -4  -1     2706.96     3119.83     12.11 o 
  -2  -4  -1     3172.94     3356.21     13.12 o 
  -2  -4  -2      387.64      432.43      2.61 o 
   2   4   3      216.05      233.72      2.11 o 
   2   4   4       64.94       80.54      1.36 o 
   2   4   5     1111.12     1298.47      6.54 o 
  -2  -4  -5     1113.20     1173.53      5.57 o 
   2   4   6      423.15      368.69      2.73 o 
   2   4   7      300.80      330.94      3.54 o 
  -2  -4  -8       68.89       69.72      2.52 o 
  -2  -4  -9       11.09        8.72      1.85 o 
  -2  -4 -10        6.98        9.11      3.07 o 
  -2  -4 -10       10.85        8.73      3.43 o 
  -2  -4 -11      209.01      224.74      5.07 o 
  -2  -4 -12        4.27        1.91      3.30 o 
  -2  -4 -12      257.44      283.21      9.07 o 
  -2  -4 -13      327.52      297.38      5.33 o 
  -2  -4 -14        0.00       -1.72      2.52 o 
  -2  -4 -15       55.81       50.74      3.30 o 
  -2  -4 -16        0.92        0.41      2.78 o 
  -2  -4 -17       16.50       16.43      3.15 o 
  -2  -4 -18        3.98        0.53      3.16 o 
  -2  -4 -19      102.81      100.04     10.38 o 
  -2  -4 -20        0.22        2.06      8.44 o 
  -2  -4 -21       14.95       12.46      8.69 o 
  -2  -4 -22        1.06        6.55      8.90 o 
   2   5 -23       21.91       26.59     11.87 o 
   2   5 -22       10.35        0.12     11.47 o 
   2   5 -21        2.55       10.85     10.61 o 
   2   5 -20        4.06        6.49      7.85 o 
   2   5 -19       50.38       40.88      8.50 o 
   2   5 -18       14.62       19.82      7.54 o 
   2   5 -17       25.59       23.04      6.90 o 
   2   5 -16       56.33       49.88      9.70 o 
   2   5 -15       13.29       14.41      2.91 o 
   2   5 -14      149.63      161.50      8.84 o 
   2   5 -13      136.42      146.44      8.32 o 
   2   5 -12       46.70       50.41      5.72 o 
   2   5 -11      185.32      136.83      7.54 o 
   2   5 -10        2.84        2.66      1.72 o 
   2   5 -10        5.83        2.18      5.40 o 
   2   5  -9      144.33      161.76      3.11 o 
   2   5  -8      567.11      577.13      5.72 o 
   2   5  -7      446.77      536.11     10.78 o 
   2   5  -6      456.04      511.91     10.38 o 
   2   5  -5       20.60       16.19      3.33 o 
   2   5  -4      252.81      276.81      7.24 o 
   2   5  -3      999.42     1200.99     13.80 o 
   2   5  -2      601.50      665.31      6.80 o 
   2   5  -1      585.64      657.80      9.72 o 
   2   5  -1     1075.24     1193.62     12.12 o 
   2   5   0      101.00      118.09      2.48 o 
   2   5   1      709.28      845.39     10.16 o 
  -2  -5  -1     1113.53     1193.16      8.53 o 
   2   5   2      334.34      368.19      3.03 o 
   2   5   3       77.50       79.59      1.42 o 
  -2  -5  -4      131.68      156.31      2.00 o 
   2   5   5      148.50      190.18      4.27 o 
  -2  -5  -5      152.82      195.07      2.68 o 
  -2  -5  -6      131.90      110.67      1.90 o 
  -2  -5  -7      107.17      111.74      1.79 o 
  -2  -5  -8      112.52      117.46      3.07 o 
  -2  -5  -9       27.53       36.22      2.32 o 
  -2  -5 -10        3.98       20.82      2.35 o 
  -2  -5 -11      376.45      394.06      6.42 o 
  -2  -5 -12      114.50      112.45      5.32 o 
  -2  -5 -12      358.37      357.42     10.09 o 
  -2  -5 -13      160.19      160.06      4.25 o 
  -2  -5 -14        0.54        2.70      2.46 o 
  -2  -5 -15       18.10       19.95      3.15 o 
  -2  -5 -15       69.15       65.00     10.27 o 
  -2  -5 -16        9.94        9.88      3.85 o 
  -2  -5 -16        9.99        4.71      5.76 o 
  -2  -5 -17       17.42       23.14      4.47 o 
  -2  -5 -18       73.58       68.60      9.86 o 
  -2  -5 -19        1.98        8.64      8.54 o 
  -2  -5 -20       14.68       10.31      8.76 o 
  -2  -5 -21       48.98       42.84      9.78 o 
  -2  -5 -22       20.00       13.18      9.39 o 
   2   6 -23        1.52       -3.85     12.59 o 
   2   6 -22       42.51       37.87     13.90 o 
   2   6 -21        9.03       16.58     11.22 o 
   2   6 -20        0.23        7.77      8.03 o 
   2   6 -19        3.57        6.67      8.00 o 
   2   6 -18      343.58      338.84     14.65 o 
   2   6 -17       53.28       48.80      8.12 o 
   2   6 -16       95.78       96.00      9.67 o 
   2   6 -15      104.51      115.08      9.25 o 
   2   6 -14      333.85      362.40     12.93 o 
   2   6 -13      631.11      627.61     15.62 o 
   2   6 -12       25.98       32.49      5.89 o 
   2   6 -11      107.52       81.58      5.71 o 
  -2  -6  10      169.14      153.67      3.47 o 
   2   6 -10      500.73      476.21     12.42 o 
  -2  -6   9       68.89       48.26      2.09 o 
   2   6  -8      107.65      126.51      2.83 o 
   2   6  -7      205.62      211.85      7.66 o 
   2   6  -6       41.70       30.56      4.79 o 
   2   6  -5      363.21      273.24     10.86 o 
   2   6  -4      273.60      301.32      8.12 o 
   2   6  -3      226.79      228.78      6.88 o 
   2   6  -2       55.14       53.45      2.61 o 
   2   6  -1       29.76       27.70      3.00 o 
   2   6  -1       44.91       38.51      3.75 o 
   2   6   0       16.25       18.56      1.60 o 
   2   6   1       21.94       23.72      2.87 o 
   2   6   1       42.48       40.98      2.58 o 
  -2  -6  -2       17.99       14.95      1.16 o 
   2   6   3       20.50       17.04      1.17 o 
   2   6   4      271.89      268.93      2.94 o 
  -2  -6  -5        8.26        9.62      1.30 o 
  -2  -6  -6      395.44      373.23      3.25 o 
   2   6   7       13.80       16.89      1.74 o 
   2   6   8        2.82        2.66      1.11 o 
  -2  -6  -9       86.60       87.71      3.12 o 
  -2  -6 -10        2.03        5.04      2.18 o 
  -2  -6 -11      188.46      178.19      4.81 o 
  -2  -6 -12      125.43      117.13      5.41 o 
  -2  -6 -12      225.79      220.55      6.93 o 
  -2  -6 -13       59.16       56.46      3.16 o 
  -2  -6 -14       10.04       11.15      2.63 o 
  -2  -6 -15        8.54       10.15      2.66 o 
  -2  -6 -16       17.13       20.38      4.06 o 
  -2  -6 -17      134.61      121.49     10.04 o 
  -2  -6 -18       44.28       54.93      8.95 o 
  -2  -6 -19        2.36        1.17      7.89 o 
  -2  -6 -20        0.42       -6.99      8.23 o 
  -2  -6 -21        0.57        7.06      8.95 o 
   2   7 -22       14.54       21.99     13.47 o 
   2   7 -21       24.55       46.66     13.41 o 
   2   7 -20       14.92       11.52      7.98 o 
   2   7 -19        7.87        7.92      7.72 o 
   2   7 -18      221.30      217.09     12.46 o 
   2   7 -17      413.71      431.99     15.78 o 
   2   7 -16       23.29       30.86      9.34 o 
   2   7 -15      205.90      186.69     10.86 o 
   2   7 -14        1.38        4.69      6.07 o 
   2   7 -13      175.35      159.06      9.40 o 
   2   7 -12      120.65      132.28      5.97 o 
   2   7 -11      128.96      148.21      9.30 o 
   2   7 -10        1.02       -0.61      6.30 o 
  -2  -7   9        1.76        0.28      1.08 o 
  -2  -7   8      398.35      261.06      3.64 o 
   2   7  -7        5.97       10.38      3.78 o 
   2   7  -6      989.19     1141.32     17.00 o 
   2   7  -5      171.42      159.76      6.81 o 
   2   7  -4       20.10       20.54      4.07 o 
   2   7  -3      585.00      599.85     11.32 o 
   2   7  -2      145.64      139.26      4.00 o 
   2   7  -1      149.49      163.19      6.08 o 
  -2  -7   1      154.98      156.09      4.25 o 
   2   7   0       93.10       84.38      2.60 o 
   2   7   1        7.96        1.35      2.68 o 
   2   7   1      111.15      114.53      3.60 o 
   2   7   2        4.09        4.11      1.49 o 
  -2  -7  -3       28.32       30.04      1.52 o 
   2   7   4      128.98      127.47      2.37 o 
   2   7   5      310.41      399.35      5.01 o 
  -2  -7  -6      904.42      822.62      7.82 o 
  -2  -7  -7      470.40      436.81      5.69 o 
  -2  -7  -8      250.24      234.72      4.17 o 
  -2  -7  -9      212.11      152.27      3.18 o 
  -2  -7 -10        1.07        2.23      2.06 o 
  -2  -7 -11      112.18      100.83      4.54 o 
  -2  -7 -12       13.58       17.80      3.49 o 
  -2  -7 -12      145.38      123.32      6.16 o 
  -2  -7 -13       91.02       83.49      3.52 o 
  -2  -7 -14        9.17       10.97      3.51 o 
  -2  -7 -15       41.34       33.23      4.18 o 
  -2  -7 -16       96.01       93.10      9.47 o 
  -2  -7 -17       65.70       66.65      9.69 o 
  -2  -7 -18        1.22       -4.87      8.80 o 
  -2  -7 -19       23.76       23.31      9.96 o 
  -2  -7 -20       38.45       23.08     10.42 o 
   2   8 -22       15.30        4.31      9.63 o 
   2   8 -21       15.96       24.73     12.09 o 
   2   8 -20        1.73        9.79      8.33 o 
   2   8 -19       39.76       23.56      8.89 o 
   2   8 -18        2.00        1.49      7.96 o 
   2   8 -17       12.10       16.89      8.28 o 
   2   8 -16      165.13      127.72     14.14 o 
   2   8 -15        8.98        9.20     10.02 o 
   2   8 -14       92.35       86.86      8.43 o 
   2   8 -13        2.93       -0.62      3.77 o 
   2   8 -12        0.00       -2.69      3.59 o 
   2   8 -11       66.59       91.35      8.61 o 
   2   8 -10      251.68      243.43     10.19 o 
   2   8  -9      149.68      143.09      8.14 o 
   2   8  -8       81.76       21.76      1.36 o 
   2   8  -7      440.86      487.69     12.20 o 
   2   8  -6     1638.93     1561.93     20.70 o 
   2   8  -5     1623.55     1696.83     21.01 o 
   2   8  -4      116.13       98.98      6.11 o 
   2   8  -3      149.89      154.80      7.03 o 
   2   8  -2        0.63        2.56      2.40 o 
   2   8  -1       42.00       39.82      2.97 o 
   2   8   0      561.22      594.10      6.34 o 
   2   8   1       49.48       43.44      4.26 o 
   2   8   1       54.90       53.88      3.57 o 
  -2  -8  -2       40.65       41.06      2.30 o 
   2   8   3       19.00       16.39      2.07 o 
   2   8   4        8.22       11.41      1.92 o 
  -2  -8  -5      437.76      517.94      6.11 o 
   2   8   6       33.13       24.90      2.68 o 
  -2  -8  -7        0.21        3.61      2.02 o 
   2   8   8       92.39       75.12      3.06 o 
   2   8   9        5.93        8.60      1.91 o 
  -2  -8 -10      103.79      105.24      5.72 o 
  -2  -8 -11       51.61       62.92      5.26 o 
  -2  -8 -12       99.39       85.98      5.54 o 
  -2  -8 -13       10.04        7.70      3.54 o 
  -2  -8 -14       13.00        9.84      7.25 o 
  -2  -8 -15       17.55       17.37      7.16 o 
  -2  -8 -16       21.14       16.30      7.50 o 
  -2  -8 -17       51.08       33.40      9.61 o 
  -2  -8 -18       11.58        9.17      9.85 o 
  -2  -8 -19        0.58       -9.33      9.38 o 
   2   9 -21       28.22       25.15     12.26 o 
   2   9 -20        0.10        7.73      8.40 o 
   2   9 -19       37.63       36.38      9.51 o 
   2   9 -18        5.37       18.29      8.40 o 
   2   9 -17        8.38        9.75      7.83 o 
   2   9 -16       74.62       91.40     11.49 o 
   2   9 -15       80.12       86.36     11.07 o 
   2   9 -14       20.66       18.60      6.38 o 
   2   9 -13        1.43       -0.07      3.99 o 
   2   9 -12       45.82       56.21      6.67 o 
   2   9 -11      231.38      287.28     12.22 o 
   2   9 -10       51.82       39.50      8.83 o 
   2   9  -9      290.36      310.38     11.37 o 
   2   9  -8      312.68      319.16     10.88 o 
   2   9  -7       44.54       47.61      6.09 o 
   2   9  -6      285.62      288.95     10.63 o 
   2   9  -5      535.64      559.92     13.30 o 
   2   9  -4     2445.71     2618.37     26.83 o 
   2   9  -3      789.59      822.11     15.25 o 
   2   9  -2      273.04      245.59      5.90 o 
   2   9  -1       20.22       15.64      4.22 o 
   2   9  -1       25.45       20.83      3.79 o 
  -2  -9   0        1.41        1.71      2.07 o 
   2   9   1       21.53       18.98      2.97 o 
   2   9   2     1588.20     1585.72     10.67 o 
  -2  -9  -3      778.52      743.71      7.36 o 
   2   9   4      378.18      350.90      5.35 o 
   2   9   5       15.68       29.36      2.98 o 
   2   9   6       88.50       71.19      3.17 o 
   2   9   7        0.07        0.05      2.00 o 
   2   9   8        7.42        8.73      2.05 o 
  -2  -9  -9      136.14      128.01      6.32 o 
  -2  -9 -10       74.50       70.27      5.37 o 
  -2  -9 -11       92.82      112.69      5.79 o 
  -2  -9 -12        1.13        3.24      4.63 o 
  -2  -9 -13        5.18        6.30      6.08 o 
  -2  -9 -14        2.06       -2.11      7.27 o 
  -2  -9 -15        9.92        6.60     11.41 o 
  -2  -9 -16        4.81       12.88     10.59 o 
  -2  -9 -17        6.30       19.58      9.17 o 
  -2  -9 -18       13.29       22.79     10.84 o 
  -2  -9 -19       31.93       28.97     10.51 o 
   2  10 -20       11.51        8.17      9.10 o 
   2  10 -19       12.88       21.78      9.38 o 
   2  10 -18        0.46        7.34      8.27 o 
   2  10 -17        5.67       16.21      8.35 o 
   2  10 -16       50.09       68.75     12.19 o 
   2  10 -15       18.66        9.99      9.94 o 
   2  10 -14       15.79       12.43      4.59 o 
   2  10 -13       22.43       23.03      4.81 o 
   2  10 -12       19.51       15.64      6.84 o 
   2  10 -11      133.32      166.03     11.21 o 
   2  10 -10      193.38      174.08     12.17 o 
   2  10  -9      293.50      282.73     11.72 o 
   2  10  -8        0.01       -3.26      4.88 o 
   2  10  -7      134.42      150.24      8.87 o 
   2  10  -6        6.68       -5.00      7.36 o 
   2  10  -5      321.86      349.70     11.61 o 
   2  10  -4       16.09       24.96      5.31 o 
   2  10  -3       13.60        7.07      4.63 o 
   2  10  -2      138.82      135.36      4.03 o 
   2  10  -1        5.32        5.73      3.18 o 
   2  10   0      284.78      278.33      5.18 o 
   2  10   1        6.96        5.43      2.91 o 
  -2 -10  -2        1.71        0.86      2.21 o 
  -2 -10  -3      303.75      298.02      5.21 o 
  -2 -10  -4       30.60       40.56      2.80 o 
   2  10   5      172.69      254.36      5.30 o 
   2  10   6       45.75       39.81      3.08 o 
   2  10   7        0.68        2.53      2.22 o 
   2  10   8       32.93       32.54      2.48 o 
   2  10   9      208.90      201.56      5.19 o 
  -2 -10 -10        0.57        3.65      3.13 o 
  -2 -10 -10       45.47       51.93      8.95 o 
  -2 -10 -11       15.29       22.93      4.89 o 
  -2 -10 -12       44.69       49.17     10.29 o 
  -2 -10 -13       28.07       29.09      8.08 o 
  -2 -10 -14       27.37       26.67      8.39 o 
  -2 -10 -15       10.76        4.59      8.00 o 
  -2 -10 -16       48.22       60.45     10.89 o 
  -2 -10 -17        7.27        1.15      8.75 o 
  -2 -10 -18       12.79        9.82     10.33 o 
   2  11 -19        7.21       14.33      9.95 o 
   2  11 -18        7.89       17.82      9.23 o 
   2  11 -17        4.44       16.49     13.10 o 
   2  11 -16        6.67        6.49      9.96 o 
   2  11 -15        1.90       -0.55      7.61 o 
   2  11 -14        1.72       -4.41      5.16 o 
   2  11 -13       60.12       68.05      5.96 o 
   2  11 -12        4.32       12.11      6.58 o 
   2  11 -11       39.25       41.25      9.97 o 
   2  11 -10       57.64       45.23      7.40 o 
   2  11  -9        3.29        1.24      6.34 o 
   2  11  -8      115.22      121.22      8.66 o 
   2  11  -7       55.72       49.97      6.96 o 
   2  11  -6       52.22       64.36      8.90 o 
   2  11  -5      224.24      291.24      5.55 o 
   2  11  -4      131.33      111.13      9.05 o 
   2  11  -3       19.74       13.63      5.70 o 
   2  11  -2       23.40       23.15      2.92 o 
   2  11  -1       46.00       51.60      4.05 o 
   2  11   0        0.28        2.36      2.40 o 
   2  11   1       64.81       78.86      3.88 o 
   2  11   2       27.96       24.81      2.76 o 
   2  11   3       19.83       22.38      2.75 o 
   2  11   4       43.09       42.59      3.05 o 
  -2 -11  -5       11.87       17.93      3.28 o 
  -2 -11  -6      168.78      140.12      4.62 o 
  -2 -11  -7        2.18        2.22      2.28 o 
  -2 -11  -7        6.83       -1.16      8.01 o 
  -2 -11  -8      147.80      151.57      4.71 o 
   2  11   9        6.51       13.97      2.96 o 
   2  11  10       13.44       10.20      6.31 o 
  -2 -11 -10       65.62       68.54      9.86 o 
   2  11  11       20.37       29.54      5.92 o 
   2  11  12      148.77      139.30      9.63 o 
  -2 -11 -12      161.56      152.04     12.65 o 
  -2 -11 -13        2.71        0.04      5.32 o 
   2  11  14        0.21       -0.54      4.94 o 
   2  11  15        4.23        3.06      6.30 o 
  -2 -11 -15       29.09       38.59     13.39 o 
  -2 -11 -16       72.38       85.58     14.24 o 
   2  12 -18        0.18        1.46      9.00 o 
   2  12 -17       90.51       97.86     14.68 o 
   2  12 -16       71.17       61.23     13.87 o 
   2  12 -15       10.86       24.72     11.19 o 
   2  12 -14        3.03       -1.53      5.40 o 
   2  12 -13       13.92       14.44      5.11 o 
   2  12 -12       24.93       31.83      7.84 o 
   2  12 -11       29.77       30.46     10.40 o 
   2  12 -10      294.81      434.33     16.46 o 
   2  12  -9       77.99      103.78      9.53 o 
   2  12  -8        0.44       -6.83      6.83 o 
   2  12  -7        2.49        2.13      6.07 o 
   2  12  -6      365.47      419.34     14.48 o 
   2  12  -5       97.98       80.53      8.01 o 
   2  12  -4       69.04       51.93      9.20 o 
   2  12  -3        7.57        4.13      2.46 o 
   2  12  -2       73.68       56.86      3.24 o 
   2  12  -1        0.02        1.17      4.43 o 
  -2 -12   1       25.30       27.52      4.92 o 
   2  12   0       27.07       24.14      2.62 o 
   2  12   1       36.64       27.90      3.51 o 
  -2 -12  -2       51.35       47.69      2.95 o 
  -2 -12  -3       40.40       40.97      2.86 o 
  -2 -12  -4      111.90      104.98      4.15 o 
  -2 -12  -4      185.08      189.26     10.68 o 
  -2 -12  -5       93.23       97.64      4.03 o 
  -2 -12  -6       61.84       46.38      3.77 o 
  -2 -12  -7      148.24      159.90      5.75 o 
  -2 -12  -7      195.81      173.89     11.58 o 
   2  12   8       32.26       29.60      3.49 o 
  -2 -12  -9       15.85       12.36      4.87 o 
  -2 -12 -10        4.32        7.02      4.48 o 
   2  12  11       39.95       43.99      7.11 o 
   2  12  12      205.34      216.95      9.94 o 
  -2 -12 -13        0.58        3.18      5.52 o 
  -2 -12 -14       16.29       21.76      6.14 o 
  -2 -12 -15        2.77       -2.61      5.77 o 
   2  13 -17       15.47       19.48     12.52 o 
   2  13 -16       52.96       29.30     13.82 o 
   2  13 -15       83.58       85.41     13.22 o 
   2  13 -14       62.36       82.01      7.16 o 
   2  13 -13       26.22       28.89      8.46 o 
   2  13 -12       15.90       12.18      8.16 o 
   2  13 -11       95.31      135.18     11.92 o 
   2  13 -10       49.35       79.58     11.35 o 
   2  13  -9       22.98       25.61     10.43 o 
   2  13  -8       91.95       93.69      9.04 o 
   2  13  -7       84.49       90.31      9.09 o 
   2  13  -6       37.42       48.15      9.70 o 
   2  13  -5      190.36      183.36     11.08 o 
   2  13  -4       67.04       63.33      8.83 o 
   2  13  -3        1.56        4.17      3.98 o 
  -2 -13   2       96.01       86.94      3.88 o 
   2  13  -1       88.05       96.78      7.72 o 
  -2 -13   1      126.22      159.50      5.39 o 
  -2 -13   0        1.42        5.19      2.59 o 
  -2 -13  -1      116.08      123.27      4.40 o 
  -2 -13  -2        0.94        0.58      2.95 o 
  -2 -13  -2       67.21       76.21      8.10 o 
   2  13   3       40.58       38.43      2.97 o 
   2  13   4       77.62       86.04      4.22 o 
  -2 -13  -4      100.21       96.42      9.82 o 
  -2 -13  -5        2.69        6.11      3.57 o 
  -2 -13  -6       16.97       16.94      3.86 o 
   2  13   7       16.45       17.82      6.67 o 
  -2 -13  -7       36.69       36.90      9.57 o 
   2  13   8        0.88        0.95      4.54 o 
   2  13   9       77.16       63.46      5.58 o 
   2  13  10        0.11       -1.25      7.02 o 
  -2 -13 -10        1.41       -5.74     10.87 o 
  -2 -13 -11      166.26      187.76      9.13 o 
  -2 -13 -12       49.20       54.56      8.02 o 
   2  13  13        7.75       11.91      5.56 o 
   2  13  14        3.95        3.50      5.66 o 
   2  14 -16        1.83       -6.83     12.54 o 
   2  14 -15       28.64       32.75     13.09 o 
   2  14 -14        3.25        6.28      5.76 o 
   2  14 -13       31.90       36.22      6.82 o 
   2  14 -12        1.34        5.92      7.95 o 
   2  14 -11      188.61      269.49     15.64 o 
   2  14 -10       73.76       75.31     13.84 o 
   2  14  -9        6.13       11.90      7.36 o 
   2  14  -8        6.26       -0.22      7.60 o 
   2  14  -7       72.74       80.78      9.63 o 
   2  14  -6       18.15       28.61      8.14 o 
  -2 -14   5      159.83      166.89      8.46 o 
  -2 -14   4       23.25       22.69      6.10 o 
   2  14  -3       52.48       51.86      5.29 o 
   2  14  -2       12.33       11.88      4.40 o 
  -2 -14   1       24.29       33.13      6.09 o 
   2  14   0      221.95      228.73      5.17 o 
   2  14   1       32.62       39.28      3.80 o 
  -2 -14  -2       10.31       12.70      2.81 o 
  -2 -14  -3       47.06       50.44      3.49 o 
   2  14   4        1.25        9.25      3.14 o 
  -2 -14  -4       58.90       69.85      9.85 o 
   2  14   5       39.93       39.27      3.83 o 
   2  14   6        3.54        8.79      6.96 o 
   2  14   7       19.06       27.08      7.19 o 
  -2 -14  -7       19.51       12.21      9.73 o 
   2  14   8       63.68       69.30      6.05 o 
   2  14   9       22.10       25.30      5.56 o 
   2  14  10        0.14       -1.28      6.93 o 
  -2 -14 -10        0.87       -6.97     12.28 o 
   2  14  11       11.62       23.11      7.49 o 
   2  14  12       18.88       28.85      8.25 o 
  -2 -14 -13       29.36       31.97     10.32 o 
   2  15 -14        1.04        4.42      6.48 o 
   2  15 -13        5.07        7.95      5.99 o 
   2  15 -12        1.21       12.49      9.43 o 
   2  15 -11       19.12       34.20     12.00 o 
   2  15 -10      136.83      208.52     14.54 o 
   2  15  -9       14.92       32.43      8.90 o 
   2  15  -8       26.04       34.07      8.94 o 
   2  15  -7       66.29       77.82      9.92 o 
   2  15  -6        9.03       13.31      6.79 o 
  -2 -15   5       12.00       18.32      5.00 o 
   2  15  -4       32.07       29.69      6.78 o 
   2  15  -3       12.79       13.34      4.74 o 
  -2 -15   2        2.86        7.84      4.80 o 
   2  15  -1       16.49       21.14      6.39 o 
   2  15   0      161.67      200.08      6.23 o 
   2  15   1       20.51       27.24      4.57 o 
   2  15   2       13.52       17.89      3.72 o 
  -2 -15  -2       15.49        7.11      8.38 o 
  -2 -15  -3       67.29       67.84      3.79 o 
   2  15   4        1.76        6.24      4.54 o 
  -2 -15  -4        3.53       10.59      9.38 o 
  -2 -15  -5       11.51       14.72      7.17 o 
  -2 -15  -6       26.59       31.29      5.93 o 
   2  15   7       79.70       77.44      9.22 o 
  -2 -15  -7       80.03       60.86     10.62 o 
  -2 -15  -8        0.71       -0.29      7.72 o 
  -2 -15  -9       45.91       44.53      6.39 o 
   2  15  10       48.36       60.94      8.72 o 
  -2 -15 -10       60.31       99.75     14.25 o 
  -2 -15 -11       35.54       51.74     12.71 o 
   2  16 -13        8.69        1.71      8.64 o 
   2  16 -11        6.60        0.23     12.93 o 
   2  16 -10       33.46       40.36     12.06 o 
   2  16  -9       15.98       18.16      8.69 o 
   2  16  -8        1.19        4.07      7.90 o 
   2  16  -7       14.00        9.66      5.23 o 
   2  16  -6       39.14       42.66      6.39 o 
  -2 -16   5      102.32      129.40      7.44 o 
  -2 -16   4        2.43        5.40      7.09 o 
   2  16  -3       15.00       19.69      5.32 o 
   2  16  -2        3.29       -0.14      4.74 o 
   2  16  -1        8.06        4.70      6.15 o 
   2  16   0      135.25      138.74      7.01 o 
   2  16   1        9.84       14.10      4.65 o 
   2  16   2        2.64       -1.92      5.06 o 
   2  16   3       38.05       48.68      6.11 o 
   2  16   4        1.80       -2.28      7.09 o 
   2  16   5       20.16       16.18      7.25 o 
  -2 -16  -6       56.44       61.57      7.82 o 
   2  16   7        0.30        6.03      8.10 o 
  -2 -16  -7        2.46       -8.12     11.36 o 
  -2 -16  -8        2.31        0.04      5.36 o 
  -2 -16  -9        2.22        9.24      8.54 o 
  -2 -17   9       56.75       59.28      9.17 o 
  -2 -17   8        4.71        8.06      5.62 o 
   2  17  -7        9.74        3.96      9.01 o 
  -2 -17   7       42.44       32.28     10.99 o 
  -2 -17   6        7.54        5.30      8.17 o 
   2  17  -5       10.89       12.33      6.86 o 
   2  17  -4       49.69       60.74      8.09 o 
   2  17  -3       15.08       20.50      5.57 o 
  -2 -17   2        0.08       -3.80      5.08 o 
   2  17  -1       55.94       80.12      8.11 o 
   2  17   0        1.58        3.87      7.81 o 
   2  17   1       78.00      116.72     12.38 o 
   2  17   2       14.48       19.04      5.55 o 
   2  17   3       10.30       22.91      8.11 o 
   2  17   4       46.04       53.75      9.14 o 
  -2 -18   5      109.91      154.46     12.32 o 
  -2 -18   4       42.03       58.44      8.45 o 
   2  18  -3       41.90       50.04      6.64 o 
   2  18  -2       12.06        9.78      9.60 o 
   2  18  -1        5.85       18.49     12.39 o 
   2  18   0        0.52       -0.56      8.81 o 
   2  18   1        4.12       -2.52     16.99 o 
  -3  19   6       21.57        1.27     12.19 o 
  -3  19   5       22.59       24.92      6.43 o 
  -3  19   4        7.28       12.97      5.54 o 
  -3  19   3        6.63        5.68      8.21 o 
  -3  19   2       31.75       42.21      9.31 o 
  -3  19   1        6.53        9.78     12.19 o 
  -3  19   0       35.52       42.29      9.23 o 
  -3  19  -1        8.05       -2.01     12.49 o 
  -3  19  -2       97.24      111.28     11.64 o 
  -3  19  -3        0.01       15.61      8.22 o 
  -3  19  -4       44.76       81.02     13.42 o 
  -3  19  -5        9.29       13.88      9.58 o 
  -3  18   9       12.22        9.91      7.00 o 
  -3  18   8       15.98       23.49      7.53 o 
  -3  18   7        4.50        8.56      5.47 o 
  -3  18   6        4.42        7.47      7.88 o 
  -3  18   5       11.77       13.40      7.51 o 
  -3  18   4        1.67       13.07      5.25 o 
  -3  18   3       21.21       12.72      4.97 o 
  -3  18   2       52.42       65.93      9.11 o 
  -3  18   1       39.09       63.40     11.43 o 
  -3  18   0       86.24      109.56     10.50 o 
  -3  18  -1       27.06       44.32     10.54 o 
  -3  18  -2       25.25       30.84      9.03 o 
  -3  18  -3        9.36       11.35      8.49 o 
  -3  18  -4        8.11       17.97     11.42 o 
  -3  18  -5      108.89      120.81     11.29 o 
  -3  18  -6       40.73       44.87     11.19 o 
  -3  18  -7        1.71        0.04      9.51 o 
  -3  18  -8       23.71       28.63      9.51 o 
  -3  18  -9       12.48       16.86      9.60 o 
  -3  17  11       41.81       46.02      9.94 o 
  -3  17  10       40.54       46.81      8.78 o 
  -3  17   9       41.97       36.58      7.73 o 
  -3  17   8       13.49       23.31      5.09 o 
  -3  17   7       32.95       29.67      6.84 o 
  -3  17   7       43.71       26.42     10.76 o 
  -3  17   6       52.66       46.04      7.00 o 
  -3  17   5       16.07        9.30      5.64 o 
  -3  17   4        0.21       -3.55      4.88 o 
  -3  17   3        0.37       -4.72      4.72 o 
  -3  17   2        2.48        5.12      4.87 o 
  -3  17   1       28.53       41.77      9.68 o 
  -3  17   0      292.19      335.83     14.79 o 
  -3  17  -1       20.24       40.21     10.82 o 
  -3  17  -2        2.42        2.03      7.27 o 
  -3  17  -3        7.75        5.02      7.25 o 
  -3  17  -4        4.08       16.70     11.33 o 
  -3  17  -5       18.44       17.25     12.04 o 
  -3  17  -6      138.72      169.47     13.43 o 
  -3  17  -7        4.89        8.55      8.43 o 
  -3  17  -8       22.79       30.36      8.67 o 
  -3  17  -9       98.77      105.71     14.79 o 
  -3  17 -10      115.08      118.73     12.97 o 
  -3  17 -11       42.41       53.89     13.80 o 
  -3  17 -12       22.02       18.61      8.79 o 
  -3  16  13       30.83       43.38      8.64 o 
  -3  16  12       59.34       65.23      8.24 o 
  -3  16  11       64.49       69.36      6.86 o 
  -3  16  10        6.53       18.06      5.41 o 
  -3  16   9       50.48       49.28      5.21 o 
  -3  16   8        6.52        5.67      4.45 o 
  -3  16   7        1.81       -2.63      4.23 o 
  -3  16   6        2.26       -1.41      7.06 o 
  -3  16   5        8.18        4.18      5.40 o 
  -3  16   4        0.26        2.57      4.15 o 
  -3  16   3      122.11      112.60      6.44 o 
  -3  16   2       54.97       44.79      5.13 o 
  -3  16   1        6.84        4.64      6.11 o 
  -3  16   0        2.11       -0.51      6.81 o 
  -3  16  -1        8.02        1.04     10.35 o 
  -3  16  -2       15.70       16.47      7.63 o 
  -3  16  -3        0.48       11.35      6.76 o 
  -3  16  -4        1.61        0.16      9.74 o 
  -3  16  -5       18.08       15.55     11.86 o 
  -3  16  -6        7.98       13.88      8.36 o 
  -3  16  -7        4.37        4.15      7.94 o 
  -3  16  -8       76.72       77.32      9.70 o 
  -3  16  -9      240.70      276.93     16.24 o 
  -3  16 -10      168.36      189.45     14.55 o 
  -3  16 -11      374.02      429.49     19.33 o 
  -3  16 -12      224.01      247.87     14.56 o 
  -3  16 -13      285.51      328.04     15.81 o 
  -3  16 -14       17.21       27.07      8.88 o 
  -3  15  15       37.06       26.28      7.61 o 
   3 -15 -15       44.47       82.61     14.72 o 
  -3  15  14       19.73       21.45      5.50 o 
  -3  15  13       62.79       56.80      7.83 o 
   3 -15 -13       91.85      128.41     14.13 o 
  -3  15  12       45.70       51.96      7.97 o 
   3 -15 -11       58.48       56.06      7.24 o 
  -3  15  10       23.24       15.25      6.53 o 
   3 -15 -10       29.05       29.44      6.19 o 
  -3  15   9       58.94       65.29      4.39 o 
   3 -15  -8      120.20      113.85      5.01 o 
  -3  15   7        0.02       -3.77      3.77 o 
  -3  15   6       12.10       14.04      4.52 o 
  -3  15   5      110.76       96.44      5.98 o 
  -3  15   4        5.34        8.33      5.73 o 
  -3  15   4       24.83       31.59      8.31 o 
  -3  15   3       54.90       50.00      4.85 o 
  -3  15   2       26.32       33.09      4.52 o 
  -3  15   1       41.08       43.21      6.25 o 
  -3  15   0        1.29       -1.38      5.66 o 
  -3  15  -1       59.45       60.51      9.56 o 
  -3  15  -2       40.71       44.41      7.27 o 
  -3  15  -3        3.58        3.27      7.03 o 
  -3  15  -4       32.24       36.47      9.84 o 
  -3  15  -5      186.80      209.16     11.93 o 
  -3  15  -6       98.48      109.71     11.00 o 
  -3  15  -7       27.00       29.17      7.92 o 
  -3  15  -8        2.78        5.01      7.46 o 
  -3  15  -9       73.16       71.82      9.61 o 
  -3  15 -10      141.76      153.43     11.59 o 
  -3  15 -11      362.21      432.19     18.04 o 
  -3  15 -12       50.12       59.32     10.26 o 
  -3  15 -13       22.85       26.72      9.07 o 
  -3  15 -14       48.19       58.56      9.38 o 
  -3  15 -15       19.72        7.91     12.17 o 
  -3  15 -16       12.15       16.67     12.75 o 
  -3  15 -17       10.34       10.76      9.00 o 
  -3  14  16       28.52       33.39      8.37 o 
   3 -14 -16       29.96       56.01     13.86 o 
  -3  14  15       60.81       69.07      6.74 o 
  -3  14  14      214.47      259.22      9.53 o 
  -3  14  13      238.08      257.58     12.44 o 
   3 -14 -13      267.91      347.01     16.79 o 
   3 -14 -12      351.68      396.21     11.19 o 
  -3  14  11      277.65      321.53     10.16 o 
  -3  14  10        1.76        7.10      3.33 o 
  -3  14   9       99.72      108.53      4.75 o 
   3 -14  -8       92.08       75.97      4.27 o 
  -3  14   7       62.29       52.49      4.44 o 
   3 -14  -7       62.69       60.80      9.21 o 
  -3  14   6       97.99       90.69      5.03 o 
  -3  14   5       27.22       33.97      4.10 o 
  -3  14   4        0.46        1.30      3.37 o 
  -3  14   3      124.79      121.42      5.51 o 
  -3  14   2       42.05       29.25      4.16 o 
  -3  14   1       18.62       18.35      5.21 o 
  -3  14   0       90.67       74.66      4.80 o 
  -3  14  -1       13.41       29.21      7.88 o 
  -3  14  -2        1.26        7.16      6.25 o 
  -3  14  -3      122.86      108.81      8.29 o 
  -3  14  -4       28.42       38.57      9.99 o 
  -3  14  -5       21.81       24.43      6.85 o 
  -3  14  -6      114.39      138.47     10.83 o 
  -3  14  -7      268.13      257.45     12.17 o 
  -3  14  -8      166.77      175.81     10.77 o 
  -3  14  -9      235.16      232.62     13.85 o 
  -3  14 -10      175.31      204.20     13.03 o 
  -3  14 -11        6.06        1.77      9.99 o 
  -3  14 -12       75.49       83.54      9.63 o 
  -3  14 -13       81.07       89.44     10.06 o 
  -3  14 -14       80.66       91.56      9.96 o 
  -3  14 -15       38.97       63.06     12.45 o 
  -3  14 -16        4.79       11.02     11.69 o 
  -3  14 -17        7.88        5.10      7.87 o 
  -3  14 -18        3.75       10.76      8.79 o 
   3 -13 -17       39.29       62.77     13.93 o 
   3 -13 -16        3.05        9.38     13.06 o 
  -3  13  15      113.66      120.48      7.22 o 
  -3  13  14        6.51       10.77      5.28 o 
  -3  13  13       52.74       53.78      7.44 o 
   3 -13 -13       54.01       77.91     11.67 o 
  -3  13  12       59.13       59.15      7.03 o 
  -3  13  11       49.62       41.51      4.47 o 
  -3  13  10       31.16       32.70      4.12 o 
   3 -13 -10       60.42       65.88     10.59 o 
  -3  13   9      186.22      190.94      5.50 o 
   3 -13  -8       68.23       71.24      4.02 o 
  -3  13   7       17.36       22.89      3.61 o 
   3 -13  -7      395.42      479.00     14.66 o 
   3 -13  -6      343.83      313.55      6.39 o 
   3 -13  -5      638.87      529.69      8.91 o 
  -3  13   4      308.70      288.05      4.85 o 
   3 -13  -4      374.90      411.05     12.27 o 
  -3  13   3      111.48      104.40      3.49 o 
  -3  13   2      197.23      190.53      6.14 o 
  -3  13   1      284.98      293.49      7.85 o 
  -3  13   0      167.87      156.67      5.86 o 
  -3  13  -1      209.89      318.94     12.49 o 
  -3  13  -2       43.10       38.55      6.34 o 
  -3  13  -3        2.35        3.16      5.67 o 
  -3  13  -4       21.58       14.11      6.98 o 
  -3  13  -5      199.09      144.48     13.33 o 
  -3  13  -6      206.75      239.54     11.96 o 
  -3  13  -7       38.72       46.59      6.69 o 
  -3  13  -8       64.88       73.00      7.57 o 
  -3  13  -9       91.78      115.24     10.70 o 
  -3  13 -10       21.43       11.61      7.85 o 
  -3  13 -11       94.73      117.52     10.86 o 
  -3  13 -12      123.82      144.48     10.56 o 
  -3  13 -13       96.45       92.22      9.33 o 
  -3  13 -14        4.29        7.91      7.15 o 
  -3  13 -15       22.29       14.02     10.61 o 
  -3  13 -16       23.79       11.57     11.01 o 
  -3  13 -17       16.53        7.12      7.63 o 
  -3  13 -18        3.81       -0.87      7.88 o 
   3 -12 -18       10.16       13.41      5.55 o 
   3 -12 -17        2.53        8.23      5.52 o 
   3 -12 -16       60.48       46.71      7.30 o 
   3 -12 -15        1.72        2.53      7.43 o 
   3 -12 -14       72.38       88.47     10.36 o 
  -3  12  13       55.72       44.84      6.24 o 
   3 -12 -13       73.88       83.57     11.38 o 
  -3  12  12        4.65        9.85      4.14 o 
  -3  12  12       34.89       44.74      6.56 o 
  -3  12  11       22.46       25.78      3.92 o 
  -3  12  10       36.84       33.72      3.80 o 
   3 -12 -10       45.89       44.74      9.52 o 
  -3  12   9        0.04        1.10      2.79 o 
  -3  12   8        0.06        2.79      2.59 o 
  -3  12   7       20.25       20.11      3.52 o 
   3 -12  -7      123.62      147.82     10.04 o 
   3 -12  -6      110.33      110.41      4.27 o 
  -3  12   5      286.80      292.28      4.04 o 
   3 -12  -4        2.90        3.04      1.71 o 
  -3  12   3      556.65      517.05      8.67 o 
  -3  12   2        4.91        5.07      2.86 o 
  -3  12   1      389.18      369.72      8.40 o 
  -3  12   0       67.95       65.13      4.09 o 
  -3  12  -1      521.11      514.30     13.98 o 
  -3  12  -2       16.63       11.46      4.65 o 
  -3  12  -3      280.17      244.58      9.71 o 
  -3  12  -4      342.72      292.49     11.82 o 
  -3  12  -5       81.51       66.19      7.57 o 
  -3  12  -6      115.90      135.53      9.58 o 
  -3  12  -7      136.25      137.14      8.64 o 
  -3  12  -8       68.60       72.20      7.40 o 
  -3  12  -9        0.00        4.86      5.22 o 
  -3  12 -10      266.75      335.94     13.34 o 
  -3  12 -11       22.19       21.34      7.55 o 
  -3  12 -12       52.53       65.97      8.08 o 
  -3  12 -13       11.27       11.31      6.57 o 
  -3  12 -14       64.01       70.82      8.19 o 
  -3  12 -15       51.84       32.95     10.76 o 
  -3  12 -16       81.57       80.00     12.47 o 
  -3  12 -17        0.11       -0.28      7.05 o 
  -3  12 -18        2.60        5.14      7.50 o 
  -3  12 -19       11.38       10.74     10.00 o 
   3 -11 -19       24.69       19.64      7.46 o 
   3 -11 -18       13.27       15.09      5.26 o 
   3 -11 -17        7.31        9.78      4.94 o 
   3 -11 -16       34.94       39.19      7.28 o 
   3 -11 -15       16.29       25.30      5.12 o 
   3 -11 -14       19.57       20.70      4.58 o 
   3 -11 -13       80.17       76.92      3.95 o 
  -3  11  12        2.55        3.27      3.04 o 
   3 -11 -12        3.11       12.12      8.97 o 
  -3  11  11      144.08      134.09      5.81 o 
  -3  11  10       21.49       21.67      3.35 o 
   3 -11 -10       64.02       66.37      9.11 o 
  -3  11   9        2.02       -0.65      2.49 o 
  -3  11   8        8.57        5.20      2.58 o 
   3 -11  -7       50.45       41.95      3.02 o 
   3 -11  -6       75.19       89.63      2.24 o 
   3 -11  -5      907.02      884.14      5.95 o 
  -3  11   4       10.93        6.43      1.52 o 
  -3  11   3        0.87        1.98      2.17 o 
  -3  11   2      279.95      261.75      5.98 o 
  -3  11   1      149.30      131.97      5.35 o 
  -3  11   0      206.31      191.68      5.40 o 
  -3  11  -1        4.88        8.57      4.10 o 
  -3  11  -1      105.61      157.37      8.86 o 
  -3  11  -2      355.61      362.63     10.70 o 
  -3  11  -3      111.80      101.26      6.73 o 
  -3  11  -4      832.85      772.27     16.04 o 
  -3  11  -5      107.25      113.98     10.93 o 
  -3  11  -6      330.95      292.29     11.02 o 
  -3  11  -7      161.08      139.53      8.20 o 
  -3  11  -8      801.50      758.24     16.26 o 
  -3  11  -9       21.81       23.39      5.78 o 
  -3  11 -10       10.13       13.98      5.20 o 
  -3  11 -11        4.50       -0.08      7.46 o 
  -3  11 -12      102.88      100.37      8.08 o 
  -3  11 -13       43.77       39.93      5.18 o 
  -3  11 -14       17.48       13.45      6.15 o 
  -3  11 -15       56.60       59.53     10.20 o 
  -3  11 -16       41.66       27.49     10.44 o 
  -3  11 -17       21.40       13.63      6.99 o 
  -3  11 -18       67.70       66.26      6.76 o 
  -3  11 -19        2.06       -5.29      8.64 o 
  -3  11 -20        1.28        1.02      9.06 o 
   3 -10 -21       19.20        5.38     10.26 o 
   3 -10 -20       33.67       26.55      6.05 o 
   3 -10 -19       14.83       17.44      5.62 o 
   3 -10 -18        0.81        4.23      5.30 o 
   3 -10 -17       99.30      127.93     11.72 o 
   3 -10 -17      101.22       83.94     10.17 o 
   3 -10 -16       52.25       64.37      7.32 o 
   3 -10 -15       10.41        8.63      4.31 o 
   3 -10 -14      158.05      161.15      6.76 o 
  -3  10  13      171.99      164.68      4.73 o 
  -3  10  12        7.26       12.72      3.06 o 
   3 -10 -12       38.20       37.22      9.26 o 
   3 -10 -11       95.63       65.21      4.25 o 
   3 -10 -10      201.16      163.37      4.38 o 
   3 -10  -9      174.77      141.81      4.09 o 
  -3  10   8      262.87      223.80      4.79 o 
  -3  10   7      517.51      438.63      7.30 o 
   3 -10  -7      861.01      859.08     16.52 o 
  -3  10   6      201.77      190.63      2.36 o 
   3 -10  -5       12.60        9.88      1.13 o 
   3 -10  -4      113.92      122.65      2.07 o 
   3 -10  -3      211.88      187.98      4.06 o 
  -3  10   2      101.73       91.65      3.86 o 
  -3  10   1      348.89      350.21      6.88 o 
  -3  10   0        7.06        4.36      2.34 o 
  -3  10  -1      504.78      438.37      9.52 o 
  -3  10  -1      505.10      456.20     11.58 o 
  -3  10  -2      374.01      356.90      9.70 o 
  -3  10  -3       18.46       13.59      4.38 o 
  -3  10  -4        1.04        0.23      5.41 o 
  -3  10  -5      196.62      184.08      5.55 o 
  -3  10  -6      808.44      734.42     11.01 o 
  -3  10  -7       66.06       62.80      4.17 o 
  -3  10  -8      254.64      252.78      7.01 o 
  -3  10  -9        4.52        4.97      3.42 o 
  -3  10 -10       35.62       32.52      5.30 o 
  -3  10 -11       35.46       33.10      5.52 o 
  -3  10 -12       20.47       14.13      3.89 o 
  -3  10 -13       45.66       44.04      4.91 o 
  -3  10 -14        1.07       -0.41      4.37 o 
  -3  10 -15      236.27      250.20     13.08 o 
  -3  10 -15      240.41      258.16     12.60 o 
  -3  10 -16       10.10       15.05      7.04 o 
  -3  10 -16       20.40       17.24      9.13 o 
  -3  10 -17       51.76       53.09      5.86 o 
  -3  10 -18      130.45      142.60      6.38 o 
  -3  10 -19        5.67        9.38      8.81 o 
  -3  10 -20        2.50       11.55     11.78 o 
   3  -9 -22        7.39       12.48      7.63 o 
   3  -9 -21        0.33        8.65      7.01 o 
   3  -9 -20      121.94      126.48      7.60 o 
   3  -9 -19        0.58        7.65      5.12 o 
   3  -9 -18      176.03      198.93      8.09 o 
   3  -9 -17       49.46       60.61     10.06 o 
   3  -9 -17       53.00       51.70      8.94 o 
   3  -9 -16        0.01        4.71      4.47 o 
   3  -9 -15       44.29       47.51      5.04 o 
  -3   9  14        5.09        1.56      2.43 o 
   3  -9 -13       32.67       29.05      2.89 o 
  -3   9  12      124.05      137.65      4.70 o 
   3  -9 -12      163.16      185.72     11.28 o 
   3  -9 -11       21.48       24.61      3.28 o 
   3  -9 -10       41.77       45.33      3.00 o 
  -3   9   9        6.12        7.17      2.34 o 
  -3   9   8        0.09        0.12      2.13 o 
  -3   9   7      609.54      555.62      7.69 o 
   3  -9  -7      778.57      789.98     15.46 o 
  -3   9   6      310.38      254.48      5.96 o 
   3  -9  -5       93.09       75.82      2.19 o 
   3  -9  -5      216.90      230.22      2.67 o 
   3  -9  -4      295.86      275.17      2.57 o 
  -3   9   3      128.77      132.84      2.51 o 
  -3   9   2       98.51      103.84      2.65 o 
  -3   9   1      207.64      200.00      5.02 o 
  -3   9   0       10.08        8.39      2.16 o 
  -3   9  -1      205.78      188.40      6.21 o 
  -3   9  -1      251.06      248.73      8.22 o 
  -3   9  -2       31.10       39.40      3.94 o 
  -3   9  -3      107.94      111.47      4.06 o 
  -3   9  -4       18.76       22.98      3.93 o 
  -3   9  -4      189.48      189.63      8.08 o 
  -3   9  -5      122.05      158.47      5.12 o 
  -3   9  -6      246.53      198.42      6.73 o 
  -3   9  -7      157.30      165.17      5.47 o 
  -3   9  -8      135.13      143.52      5.32 o 
  -3   9  -9       92.95      102.54      5.09 o 
  -3   9 -10        5.83       10.60      4.81 o 
  -3   9 -11       20.26       27.80      4.84 o 
  -3   9 -12      127.97      136.48      5.93 o 
  -3   9 -13      133.84      137.33      6.14 o 
  -3   9 -14       45.84       51.70      4.95 o 
  -3   9 -15        0.67       -0.64      6.04 o 
  -3   9 -15       11.10        9.75      7.97 o 
  -3   9 -16      154.66      180.09     11.43 o 
  -3   9 -16      157.48      177.44     10.95 o 
  -3   9 -17      114.57      150.60      6.01 o 
  -3   9 -18      284.61      299.17     10.30 o 
  -3   9 -19        2.71        9.62      5.54 o 
  -3   9 -20       25.09       30.91      6.39 o 
  -3   9 -21       33.30       44.68     11.65 o 
   3  -8 -22       14.97       19.69      7.48 o 
   3  -8 -21      138.08      118.65     12.02 o 
   3  -8 -20       10.74       16.62      5.46 o 
   3  -8 -19        0.60        8.28      5.22 o 
   3  -8 -18        0.83        0.60      4.84 o 
   3  -8 -17        1.16        8.39      8.41 o 
   3  -8 -17       12.07       21.20      8.10 o 
   3  -8 -16       19.09       25.25      4.81 o 
   3  -8 -15        0.89        1.47      3.95 o 
   3  -8 -14       78.42       87.17      3.57 o 
   3  -8 -13        6.05        4.69      2.39 o 
   3  -8 -12       32.01       31.78      3.05 o 
   3  -8 -12       32.16       27.82      7.69 o 
   3  -8 -11      574.16      566.69      6.98 o 
   3  -8 -10      237.92      230.11      4.67 o 
   3  -8  -9        5.55        3.94      2.22 o 
   3  -8  -8      282.66      251.33      4.49 o 
   3  -8  -7      173.46      179.65      3.89 o 
   3  -8  -6      195.08      182.32      4.20 o 
  -3   8   5      177.22      176.06      1.83 o 
  -3   8   4      182.77      170.43      2.34 o 
  -3   8   3     1498.50     1523.52      7.60 o 
   3  -8  -2      104.92      113.79      2.46 o 
   3  -8  -1      262.44      268.74      5.73 o 
  -3   8   1      387.67      393.95      6.01 o 
  -3   8   0     1318.07     1364.95     10.33 o 
  -3   8  -1      181.42      165.30      3.79 o 
  -3   8  -1      362.57      337.65      8.66 o 
  -3   8  -2      146.92      180.58      3.19 o 
  -3   8  -3     1200.66     1122.98      7.07 o 
  -3   8  -4        1.56        2.86      1.30 o 
  -3   8  -5      410.64      260.60      3.27 o 
  -3   8  -7      819.13      775.75      6.83 o 
  -3   8  -8       88.04       84.11      2.69 o 
  -3   8  -9        0.67        1.12      1.39 o 
  -3   8 -10      252.83      247.84      7.35 o 
  -3   8 -11      340.32      360.64      8.45 o 
  -3   8 -12        9.69       13.10      4.50 o 
  -3   8 -12       11.09        6.42      7.52 o 
  -3   8 -13       45.36       46.92      4.28 o 
  -3   8 -14        2.78        2.37      3.42 o 
  -3   8 -15       23.27       23.66      6.70 o 
  -3   8 -15       24.84       22.84      7.48 o 
  -3   8 -16        1.33       -1.03      6.90 o 
  -3   8 -16       16.35       16.03      7.98 o 
  -3   8 -17        0.03        0.05      3.58 o 
  -3   8 -18       16.67       13.47      5.40 o 
  -3   8 -19        7.91       16.12      5.88 o 
  -3   8 -20       30.83       43.04      9.52 o 
  -3   8 -20       33.42       43.84     12.15 o 
  -3   8 -21       10.12        2.18      7.87 o 
  -3   8 -21       10.81        6.31     13.29 o 
  -3   8 -22        2.41       -8.63      8.63 o 
   3  -7 -23       30.52       36.16      8.32 o 
   3  -7 -22       32.25       23.90     10.63 o 
   3  -7 -21       86.61       91.88      9.19 o 
   3  -7 -20       32.08       32.65      7.43 o 
   3  -7 -19       38.54       39.84      5.50 o 
   3  -7 -18       13.99       13.52      4.82 o 
   3  -7 -17      120.19      132.13      6.58 o 
   3  -7 -16       28.58       33.79      4.60 o 
  -3   7  15        0.28        4.38      2.31 o 
   3  -7 -14       48.39       58.12      4.72 o 
   3  -7 -13       33.31       35.86      4.14 o 
   3  -7 -12       13.56       13.64      4.70 o 
   3  -7 -12       34.49       38.08      8.46 o 
   3  -7 -11      304.60      279.32      7.20 o 
   3  -7 -10      388.01      372.51      7.24 o 
   3  -7  -9      250.48      263.55      6.02 o 
   3  -7  -8      103.19       92.15      2.98 o 
  -3   7   7       37.56       38.15      2.25 o 
   3  -7  -6      394.47      313.89      5.66 o 
   3  -7  -5      268.11      338.89      4.60 o 
   3  -7  -4       69.38       64.42      1.24 o 
  -3   7   3       54.90       56.46      1.58 o 
   3  -7  -2      113.73      134.52      2.40 o 
  -3   7   1      204.96      258.99      3.05 o 
  -3   7   1      401.27      500.94      9.22 o 
  -3   7   0      114.30      127.60      2.18 o 
  -3   7  -1      284.39      317.00      3.28 o 
  -3   7  -2        2.09        2.01      1.25 o 
  -3   7  -3        0.04        0.51      1.21 o 
  -3   7  -4       15.84       17.37      1.43 o 
  -3   7  -5       48.97       60.08      2.33 o 
  -3   7  -6      588.23      603.46      5.72 o 
  -3   7  -7      234.72      272.49      3.83 o 
  -3   7  -8        7.57        8.29      1.37 o 
  -3   7  -9       23.72       27.39      3.31 o 
  -3   7 -12      562.39      130.11      3.42 o 
  -3   7 -12      378.88      385.40     13.10 o 
  -3   7 -13       41.98       43.84      4.12 o 
  -3   7 -14       82.41       86.34      4.89 o 
  -3   7 -15       89.57       90.94      5.19 o 
  -3   7 -16        0.81        4.67      3.57 o 
  -3   7 -17      110.74      112.48      4.97 o 
  -3   7 -18        9.26        5.30      5.22 o 
  -3   7 -19        3.30        6.54      5.35 o 
  -3   7 -20        6.33        3.77      7.45 o 
  -3   7 -20       70.84       66.90     12.69 o 
  -3   7 -21        6.24       10.38      8.79 o 
  -3   7 -21        6.88        7.05     12.25 o 
  -3   7 -22        2.16        3.14      5.90 o 
   3  -6 -23       19.31       10.33      7.69 o 
   3  -6 -22       28.62       24.69     10.75 o 
   3  -6 -21        0.46       -1.38      6.50 o 
   3  -6 -20        0.88        4.22      6.32 o 
   3  -6 -19       22.75       23.34      5.17 o 
   3  -6 -18       10.13       12.83      4.67 o 
   3  -6 -17       20.31       21.52      4.52 o 
   3  -6 -16       29.25       30.98      4.52 o 
   3  -6 -15       30.45       26.18      4.28 o 
   3  -6 -14        0.29        0.21      3.30 o 
   3  -6 -13       10.99       17.36      3.61 o 
   3  -6 -12       99.65       92.75      5.98 o 
   3  -6 -12      122.23      119.58      8.64 o 
   3  -6 -11      127.75      107.25      5.37 o 
   3  -6 -10      238.58      230.61      5.82 o 
   3  -6  -9       98.56      110.90      4.16 o 
   3  -6  -8       99.22      108.10      3.36 o 
   3  -6  -7      198.55      172.69      3.74 o 
   3  -6  -6       95.70       92.53      3.76 o 
   3  -6  -5       55.43       55.22      3.57 o 
   3  -6  -4      151.36      164.89      5.36 o 
  -3   6   3      142.46      165.40      1.92 o 
  -3   6   2        2.93        1.81      0.73 o 
  -3   6   1      140.29      161.46      2.10 o 
  -3   6   1      252.95      279.07      6.83 o 
  -3   6   0      758.71      749.72      3.98 o 
  -3   6  -1      163.21      192.42      2.91 o 
  -3   6  -2      122.86      128.06      3.30 o 
  -3   6  -3        0.43        1.17      1.27 o 
  -3   6  -4       50.93       65.13      2.05 o 
  -3   6  -5      457.12      502.84      4.75 o 
  -3   6  -6      246.18      275.47      4.07 o 
  -3   6  -6      262.98      291.56      7.41 o 
  -3   6  -7      281.74      322.64      5.88 o 
  -3   6  -8      225.64      218.43      5.18 o 
  -3   6  -9        0.51        0.62      2.34 o 
  -3   6 -10      247.62      255.60      7.61 o 
  -3   6 -10      248.85      259.39     10.84 o 
  -3   6 -11     2645.72     2807.38     18.89 o 
  -3   6 -12      282.79      221.26      4.18 o 
  -3   6 -13       95.54       76.82      3.03 o 
  -3   6 -14       18.16       13.92      2.39 o 
  -3   6 -15       47.97       48.75      4.04 o 
  -3   6 -16       93.33       99.38      5.04 o 
  -3   6 -16       95.87      107.07     10.67 o 
  -3   6 -17       41.83       44.42      5.32 o 
  -3   6 -18        0.45        2.52      4.88 o 
  -3   6 -19        0.48       -1.66      5.10 o 
  -3   6 -20        9.42       10.95      5.53 o 
  -3   6 -21       12.19       18.10      8.61 o 
  -3   6 -21       35.72       19.83     11.65 o 
  -3   6 -22      101.07      100.60      7.84 o 
  -3   6 -23        1.44       -1.24      8.66 o 
   3  -5 -23       14.50        5.18      7.72 o 
   3  -5 -22       24.83       30.92     11.00 o 
   3  -5 -21       29.90       28.27     10.62 o 
   3  -5 -20        0.53        0.26      6.23 o 
   3  -5 -19        0.41       -2.41      5.92 o 
   3  -5 -18       16.48       17.40      4.64 o 
   3  -5 -17       82.37       86.77      5.74 o 
   3  -5 -16        0.30        7.76      6.67 o 
   3  -5 -16        1.78        9.62      7.28 o 
   3  -5 -15        7.81        8.17      3.84 o 
   3  -5 -14       29.51       30.48      3.88 o 
   3  -5 -13      182.31      167.37      5.84 o 
  -3   5  12       46.39       37.98      1.93 o 
   3  -5 -12      117.29      116.74      8.87 o 
  -3   5  11       20.73       15.95      1.35 o 
   3  -5 -11       54.68       58.66      3.78 o 
   3  -5 -10       66.61       69.18      1.38 o 
   3  -5  -9       75.63       87.62      3.17 o 
   3  -5  -8      234.95      229.90      5.03 o 
   3  -5  -7      318.01      355.69      5.91 o 
   3  -5  -6       31.18       37.96      3.81 o 
   3  -5  -5     1525.56     1798.75     15.64 o 
   3  -5  -4       48.38       59.88      3.43 o 
   3  -5  -3      264.92      275.39      1.84 o 
  -3   5   2        0.95        0.54      0.65 o 
   3  -5  -1     1063.30     1079.24      3.95 o 
   3  -5   0        4.15        4.48      0.68 o 
   3  -5   1     1001.37     1050.42      4.20 o 
  -3   5  -2       51.82       53.40      1.29 o 
  -3   5  -3      147.73      182.66      2.36 o 
  -3   5  -4     1382.06     1491.70      7.44 o 
  -3   5  -5       38.40       49.92      2.64 o 
  -3   5  -6     1502.62     1692.48     11.73 o 
  -3   5  -7      167.43      204.33      4.50 o 
  -3   5  -8      178.12      183.61      4.45 o 
  -3   5  -9      761.99      809.56      9.02 o 
  -3   5 -10       34.97       52.96      5.80 o 
  -3   5 -10     1371.19     1542.14     17.16 o 
  -3   5 -11      902.93     1008.78     11.32 o 
  -3   5 -12      378.77      377.71      7.12 o 
  -3   5 -13      175.34      160.88      3.98 o 
  -3   5 -14      250.64      201.70      4.45 o 
  -3   5 -15      208.69      222.08      6.10 o 
  -3   5 -15      217.49      176.81      6.38 o 
  -3   5 -16       63.54       47.62      4.24 o 
  -3   5 -16       80.95       75.47      9.10 o 
  -3   5 -17       10.69       13.75      4.69 o 
  -3   5 -18       60.11       66.35      5.94 o 
  -3   5 -19        0.25        0.03      4.93 o 
  -3   5 -20       19.40       12.52      5.54 o 
  -3   5 -21        3.37       13.65      8.11 o 
  -3   5 -21        3.46       -3.25     11.37 o 
  -3   5 -22        3.63        6.44      5.54 o 
  -3   5 -23       11.53        5.03      6.02 o 
   3  -4 -24       45.58       60.14     11.65 o 
   3  -4 -23        4.63        8.47     10.76 o 
   3  -4 -22       28.10       26.15     10.46 o 
   3  -4 -21       12.04        9.84      6.91 o 
   3  -4 -20        0.34       -3.40      6.23 o 
   3  -4 -19      111.91       78.80      7.79 o 
   3  -4 -18      186.67      186.72      9.91 o 
   3  -4 -17      120.28      112.43      5.89 o 
   3  -4 -16      778.86      801.22     11.95 o 
   3  -4 -15      179.41      184.85      6.27 o 
   3  -4 -14      436.47      465.65      8.86 o 
   3  -4 -13      403.48      393.50      6.25 o 
  -3   4  12      396.63      383.34      4.24 o 
   3  -4 -11      109.86       96.42      2.68 o 
   3  -4 -11      134.43      159.39      5.56 o 
  -3   4  10       18.22       12.29      1.24 o 
  -3   4   9       41.85       32.45      1.28 o 
   3  -4  -8      728.29      704.64      4.11 o 
   3  -4  -7     2889.66     3133.17     15.88 o 
   3  -4  -6       76.33       82.00      4.84 o 
   3  -4  -5     2028.58     1716.51     14.72 o 
   3  -4  -4      629.24      714.07      9.22 o 
   3  -4  -3      318.69      332.03      2.09 o 
  -3   4   2        4.71        6.02      0.57 o 
  -3   4   1     1307.63     1420.74      4.81 o 
   3  -4   0      305.80      341.57      2.06 o 
  -3   4  -1     1075.10     1180.38      4.66 o 
   3  -4   1     1977.72     2239.49     11.37 o 
   3  -4   2       57.82       68.60      1.16 o 
  -3   4  -3      602.29      639.80      4.53 o 
  -3   4  -5      770.83      830.56      4.81 o 
  -3   4  -6      403.44      545.81     10.22 o 
  -3   4  -6      523.99      637.19      8.80 o 
  -3   4  -7     4720.84     5093.61     19.20 o 
  -3   4  -8      590.73      654.71      7.35 o 
  -3   4  -9      466.68      547.14      6.99 o 
  -3   4 -10      867.95      894.67     15.71 o 
  -3   4 -10     1077.53     1113.32     12.88 o 
  -3   4 -11     1074.93     1051.09     10.44 o 
  -3   4 -12      306.89      326.70      6.12 o 
  -3   4 -13       86.44       97.27      3.52 o 
  -3   4 -14       16.63       13.25      2.14 o 
  -3   4 -15        1.02        2.53      2.66 o 
  -3   4 -16       17.66       18.92      3.71 o 
  -3   4 -16       88.51       73.90      8.99 o 
  -3   4 -17       64.76       60.51      4.08 o 
  -3   4 -18       15.02       22.57      4.93 o 
  -3   4 -19        2.00        1.64      4.91 o 
  -3   4 -20       73.85       84.13      6.47 o 
  -3   4 -21        9.57        8.86      7.46 o 
  -3   4 -21       46.10       52.65     11.62 o 
  -3   4 -22        0.38        3.00      5.65 o 
  -3   4 -23       27.44       29.06      6.40 o 
   3  -3 -24        0.12       -2.51      7.66 o 
   3  -3 -23        0.01       -2.87      7.55 o 
   3  -3 -22       19.49       22.82      7.15 o 
   3  -3 -21        8.52       14.55      6.93 o 
   3  -3 -20        0.13        3.83      6.15 o 
   3  -3 -19        2.96       13.46      6.14 o 
   3  -3 -18      100.86       79.15      7.82 o 
   3  -3 -17       71.43       63.93      7.25 o 
   3  -3 -16       29.00       31.99      5.65 o 
   3  -3 -15      481.35      449.28      6.90 o 
   3  -3 -14     1006.64      978.57      9.53 o 
   3  -3 -13      250.52      242.80      4.99 o 
   3  -3 -12        6.01        6.48      2.32 o 
  -3   3  11      145.80      130.55      4.04 o 
   3  -3 -11      146.00      147.98      3.93 o 
   3  -3 -10       34.02       44.22      1.75 o 
   3  -3  -9      919.64      992.31      5.82 o 
   3  -3  -8      646.19      709.12      5.10 o 
   3  -3  -7     1524.93     1738.74      7.31 o 
  -3   3   6      137.19      158.60      2.72 o 
   3  -3  -6      487.57      534.42      3.58 o 
  -3   3   5     1682.64     1613.76      6.72 o 
   3  -3  -5     1711.93     1957.41      7.17 o 
  -3   3   4     4492.68     4522.45     40.24 o 
  -3   3   3      372.46      405.07      2.47 o 
   3  -3  -2      428.01      411.39      2.72 o 
  -3   3   1       78.21       75.59      1.18 o 
   3  -3  -1      223.67      231.72      4.72 o 
   3  -3   0       24.39       27.30      0.81 o 
   3  -3   1      210.73      208.18      2.51 o 
   3  -3   1      264.71      268.93      3.50 o 
  -3   3  -2      330.47      339.78      3.15 o 
   3  -3   3      307.67      306.86      3.00 o 
  -3   3  -4     1601.32     1783.97      6.82 o 
  -3   3  -5     6466.88     7962.51     29.81 o 
  -3   3  -6        1.99        2.59      0.63 o 
  -3   3  -6        2.85        3.08      2.33 o 
  -3   3  -7     2338.74     2675.40     12.88 o 
  -3   3  -8      878.30      991.43      8.25 o 
  -3   3  -9      179.62      207.87      4.16 o 
  -3   3 -10      123.30      143.65      3.73 o 
  -3   3 -11      381.45      367.38      6.77 o 
  -3   3 -11      598.74      605.67     13.65 o 
  -3   3 -12      179.53      182.60      3.81 o 
  -3   3 -13        0.20        3.04      1.89 o 
  -3   3 -14      287.55      256.47      5.41 o 
  -3   3 -15        2.33        2.72      3.26 o 
  -3   3 -15        6.66       11.12      7.49 o 
  -3   3 -16        1.26        1.99      3.41 o 
  -3   3 -16        9.72       13.77      7.66 o 
  -3   3 -17        1.75       -0.58      3.09 o 
  -3   3 -18       36.25       32.88      3.79 o 
  -3   3 -19        4.88        2.17      4.41 o 
  -3   3 -20       23.20       27.94      5.17 o 
  -3   3 -21       16.70       18.79      7.62 o 
  -3   3 -21       17.94       -1.29     10.69 o 
  -3   3 -22       33.84       26.95      8.31 o 
  -3   3 -22       38.00       33.14     11.20 o 
  -3   3 -23       60.10       68.29      7.02 o 
   3  -2 -24       24.07        8.20     11.44 o 
   3  -2 -23        1.28        8.56     10.70 o 
   3  -2 -22       78.69       76.21     12.47 o 
   3  -2 -21      179.82      179.58     14.03 o 
   3  -2 -20       30.02       31.69      7.67 o 
   3  -2 -19       96.52       95.92      8.39 o 
   3  -2 -18       81.37       81.98      8.00 o 
   3  -2 -17       15.60        6.93      5.88 o 
   3  -2 -16       19.06       23.69      3.58 o 
   3  -2 -15        0.12       -0.67      2.83 o 
   3  -2 -14       11.85        8.14      2.94 o 
   3  -2 -13       75.86       77.62      4.02 o 
   3  -2 -12       10.36       11.97      2.64 o 
   3  -2 -11       65.72       81.37      3.92 o 
   3  -2 -10      188.83      203.04      4.80 o 
   3  -2  -9       75.46      104.22      2.58 o 
   3  -2  -8      571.71      632.04      5.27 o 
  -3   2   7       88.72       98.95      2.21 o 
  -3   2   6     4447.03     5065.14     14.92 o 
   3  -2  -6     8242.80     9579.64     35.29 o 
  -3   2   5      203.95      203.61      3.16 o 
   3  -2  -5      843.50      984.54     10.87 o 
  -3   2   4       37.38       47.48      1.52 o 
   3  -2  -3      444.18      430.49      2.81 o 
   3  -2  -2       20.01       25.02      0.92 o 
   3  -2  -1        8.60       12.62      0.92 o 
   3  -2   0     2087.06     2319.25      7.12 o 
  -3   2  -1        0.02        0.47      0.92 o 
  -3   2  -2       62.15       72.53      2.93 o 
  -3   2  -3        0.05        2.19      1.95 o 
  -3   2  -4       34.33       28.04      1.60 o 
  -3   2  -5      342.53      379.58      4.42 o 
  -3   2  -6       50.44       50.59      3.93 o 
  -3   2  -6       54.81       57.29      2.50 o 
  -3   2  -7      113.05      111.90      2.70 o 
   3  -2   8       69.71       81.76      1.27 o 
  -3   2  -9       18.08       16.87      1.67 o 
  -3   2 -10       92.29      111.46      3.03 o 
  -3   2 -11       49.22       46.47      2.67 o 
  -3   2 -11      105.04       99.13      4.98 o 
  -3   2 -12        1.07        2.53      1.57 o 
  -3   2 -13        3.42        2.93      3.20 o 
  -3   2 -14       55.95       56.20      4.35 o 
  -3   2 -15       21.69       17.96      3.72 o 
  -3   2 -15      134.47      117.56      8.31 o 
  -3   2 -16       10.45       11.67      3.73 o 
  -3   2 -16       11.64        8.37      7.25 o 
  -3   2 -17        0.54        1.47      3.16 o 
  -3   2 -18        0.01        3.27      3.42 o 
  -3   2 -19       40.89       38.66      4.26 o 
  -3   2 -20        0.14       -2.56      3.76 o 
  -3   2 -21        4.50        6.94      7.07 o 
  -3   2 -21       24.59        7.61      9.75 o 
  -3   2 -22       23.54       23.55      5.74 o 
  -3   2 -23        1.81        0.38      8.02 o 
   3  -1 -24       28.23       18.58     11.29 o 
   3  -1 -23       18.58       33.24      8.83 o 
   3  -1 -22        3.33       13.31     11.16 o 
   3  -1 -21        0.98        5.73      6.74 o 
   3  -1 -20       41.38       42.08      8.10 o 
   3  -1 -19      268.56      262.68     12.10 o 
   3  -1 -18        0.06        1.59      6.15 o 
   3  -1 -17        9.75       15.15      6.03 o 
   3  -1 -17      110.55      130.04      7.47 o 
   3  -1 -16        1.52        3.93      3.72 o 
   3  -1 -16       15.87       17.45      7.74 o 
   3  -1 -15       24.64       15.29      3.13 o 
   3  -1 -14        2.08        3.81      2.75 o 
   3  -1 -13       92.38      101.69      4.22 o 
   3  -1 -12        5.64        5.29      2.30 o 
   3  -1 -11      102.43      102.21      5.80 o 
   3  -1 -11      103.77       83.73      5.71 o 
   3  -1 -10       63.95       58.84      3.14 o 
   3  -1  -9      690.95      776.69      8.28 o 
  -3   1   8      591.74      664.89      5.62 o 
   3  -1  -7      493.00      531.23      4.79 o 
   3  -1  -6      641.63      826.51     10.75 o 
   3  -1  -5      595.07      594.29      8.32 o 
   3  -1  -4     1410.47     1472.10      7.35 o 
  -3   1   3      154.65      124.72      1.90 o 
  -3   1   2       30.67       40.24      1.01 o 
   3  -1  -1      173.75      204.28      1.92 o 
  -3   1   0        4.07        6.50      0.74 o 
  -3   1  -1       16.88        8.11      1.13 o 
  -3   1  -1      128.77      153.26      4.01 o 
  -3   1  -2       69.33       76.89      2.99 o 
  -3   1  -3      254.64      241.64      5.24 o 
  -3   1  -4      968.03     1082.47     11.45 o 
  -3   1  -5     2117.68     2513.03      9.63 o 
  -3   1  -6     3166.36     3576.56     11.49 o 
  -3   1  -7       42.46       46.03      1.65 o 
  -3   1  -8      977.99     1078.10      6.53 o 
   3  -1   9      571.60      613.10      3.60 o 
  -3   1 -10       31.12       31.33      1.54 o 
  -3   1 -10      272.77      313.42      3.90 o 
  -3   1 -11      135.49      124.59      2.58 o 
  -3   1 -11      597.88      715.09     14.09 o 
  -3   1 -12      360.72      283.61      3.20 o 
  -3   1 -13      187.39      185.39      5.72 o 
  -3   1 -14       23.32       20.36      3.74 o 
  -3   1 -15      257.30      238.41      6.89 o 
  -3   1 -15      278.76      295.63     11.28 o 
  -3   1 -16      191.13      185.41      6.58 o 
  -3   1 -16      371.17      353.52     12.63 o 
  -3   1 -17       16.48       24.20      3.54 o 
  -3   1 -18      206.21      197.61      5.90 o 
  -3   1 -19        3.42        6.46      3.79 o 
  -3   1 -20        2.91        2.49      3.80 o 
  -3   1 -21      123.21      123.13      7.37 o 
  -3   1 -21      153.45      161.31     12.12 o 
  -3   1 -22       36.65       35.48      8.88 o 
  -3   1 -23       78.97       84.47     10.28 o 
   3   0 -24       74.70       62.31     12.93 o 
   3   0 -23       13.04       14.82      8.55 o 
   3   0 -22      199.64      187.78     14.53 o 
   3   0 -21        0.22        9.70      7.66 o 
   3   0 -20       25.69       28.80      7.88 o 
   3   0 -19       38.04       34.19      6.85 o 
   3   0 -18      167.56      157.86      5.62 o 
   3   0 -17       18.54       10.36      5.71 o 
   3   0 -17       18.62       23.91      5.24 o 
   3   0 -16       12.97        9.73      3.22 o 
   3   0 -15        1.26        0.67      2.85 o 
   3   0 -14      110.09      109.23      4.44 o 
   3   0 -13        0.03       -0.60      2.49 o 
   3   0 -12       18.68       19.48      2.69 o 
   3   0 -11      460.02      488.19     10.98 o 
   3   0 -11      461.61      531.69     10.22 o 
   3   0 -10      124.52      130.42      3.94 o 
   3   0  -9      763.95      821.41      8.42 o 
   3   0  -8        0.02        0.90      2.45 o 
   3   0  -7       11.30       14.70      3.02 o 
   3   0  -6     1088.82     1151.90     12.65 o 
   3   0  -5        6.80        4.57      1.88 o 
   3   0  -4       69.14       78.66      2.35 o 
  -3   0   3        0.02        0.48      0.81 o 
  -3   0   2     1349.73     1447.64      4.33 o 
  -3   0   1      125.67      135.12      1.64 o 
  -3   0   1      322.35      362.34      3.23 o 
  -3   0   0    25434.05    26455.27     62.80 o 
  -3   0  -1      284.93      313.71      3.11 o 
  -3   0  -1      371.67      393.93      6.29 o 
  -3   0  -2        0.03        0.06      1.79 o 
  -3   0  -3        3.71        3.41      1.66 o 
  -3   0  -4      325.54      345.60      6.62 o 
  -3   0  -5      230.22      261.94      2.79 o 
  -3   0  -6      251.15      259.75      2.78 o 
  -3   0  -7      946.76      849.19      3.71 o 
  -3   0  -8      230.40      273.41      4.82 o 
  -3   0  -9      205.42      235.93      4.84 o 
  -3   0 -10      442.18      463.90      6.93 o 
   3   0  10      630.98      625.58      7.94 o 
   3   0  11      113.40      118.98      3.91 o 
  -3   0 -11      160.22      181.09      5.42 o 
  -3   0 -12       14.11       14.85      3.87 o 
  -3   0 -12       29.49       28.50      6.09 o 
  -3   0 -13        1.34       -2.72      3.03 o 
  -3   0 -14      254.06      253.55      6.59 o 
  -3   0 -15        0.36        6.37      4.90 o 
  -3   0 -15       57.05       56.61      7.31 o 
  -3   0 -16       94.82       88.75      5.38 o 
  -3   0 -16       95.37       93.22      7.50 o 
  -3   0 -17      109.39      101.43      4.61 o 
  -3   0 -18      138.54      137.92      5.25 o 
  -3   0 -19        3.61        5.59      3.62 o 
  -3   0 -20      129.92      129.58      5.61 o 
  -3   0 -21       45.42       46.67      6.05 o 
  -3   0 -22       11.03       20.48      5.79 o 
   3   1 -24       21.53       28.26      8.95 o 
   3   1 -23       36.57       43.26     11.66 o 
   3   1 -22        1.02        4.85     11.15 o 
   3   1 -21       54.99       50.25      8.56 o 
   3   1 -20      310.16      310.55     13.61 o 
   3   1 -19       47.52       41.11      7.13 o 
   3   1 -18       92.42       92.46      8.67 o 
   3   1 -17       53.74       51.34      7.14 o 
   3   1 -17      111.85      116.83      6.95 o 
   3   1 -16      166.95      160.21      6.52 o 
   3   1 -16      180.85      174.55     10.68 o 
   3   1 -15      497.32      491.26      8.18 o 
   3   1 -14       25.29       25.40      3.23 o 
   3   1 -13       61.03       59.53      3.66 o 
   3   1 -12      111.24      112.08      4.14 o 
   3   1 -11     1072.84     1135.37     10.87 o 
   3   1 -10       68.63       67.24      4.89 o 
   3   1  -9     1035.54     1186.91     15.61 o 
   3   1  -8      235.27      270.49      7.43 o 
   3   1  -7       13.59       19.36      3.30 o 
   3   1  -6       59.45       51.67      4.86 o 
   3   1  -5     1735.77     2000.53     16.11 o 
  -3  -1   4      237.03      279.62      3.98 o 
  -3  -1   3      377.47      472.81      3.02 o 
  -3  -1   2       18.05       21.32      0.85 o 
  -3  -1   1     6669.93     7461.73    102.07 o 
  -3  -1   1     8419.32     9249.35     37.60 o 
   3   1   0      418.20      442.48      2.14 o 
  -3  -1  -1     7138.41     7775.92     86.30 o 
  -3  -1  -2       39.87       47.01      2.83 o 
  -3  -1  -3      611.24      712.42      9.04 o 
  -3  -1  -4      111.34      109.40      1.97 o 
  -3  -1  -5      167.04      154.24      2.28 o 
  -3  -1  -5      243.53      327.81      3.92 o 
  -3  -1  -6      184.90      199.50      3.57 o 
  -3  -1  -7       40.17       34.99      2.02 o 
  -3  -1  -8      885.63      964.84      8.24 o 
  -3  -1  -9        0.44        1.49      1.84 o 
  -3  -1 -10       23.58       16.82      3.67 o 
  -3  -1 -10       29.94       28.72      4.20 o 
  -3  -1 -11        1.76       17.91      3.34 o 
  -3  -1 -11      177.52      225.43      8.72 o 
  -3  -1 -12      331.88      337.74      8.44 o 
  -3  -1 -12      751.92      747.86     14.53 o 
  -3  -1 -13      750.55      784.37      9.90 o 
  -3  -1 -14      313.14      300.23      6.81 o 
  -3  -1 -15        5.65        3.91      3.07 o 
  -3  -1 -16      140.21      137.66      6.18 o 
  -3  -1 -16      163.47      149.26      8.58 o 
  -3  -1 -17      110.55      106.81      4.64 o 
  -3  -1 -18       74.58       72.50      4.42 o 
  -3  -1 -19      160.25      151.83      5.54 o 
  -3  -1 -20       16.39        5.52      5.06 o 
  -3  -1 -21       41.22       52.17      6.03 o 
  -3  -1 -22        1.02        9.62      8.61 o 
   3   2 -24       37.36       23.58     11.88 o 
   3   2 -23       71.71       69.33      9.70 o 
   3   2 -22       19.96       24.62      8.59 o 
   3   2 -21       48.85       45.78      8.48 o 
   3   2 -20        7.49       12.93      7.41 o 
   3   2 -19       10.57        8.58      6.56 o 
   3   2 -18        0.71        5.03      6.54 o 
   3   2 -17      200.93      191.07     10.03 o 
   3   2 -17      223.31      201.81      7.72 o 
   3   2 -16       92.43       94.98      4.55 o 
   3   2 -15      191.86      195.03      5.71 o 
   3   2 -14        5.01        2.56      2.72 o 
   3   2 -13       20.49       16.02      2.89 o 
   3   2 -12       20.74       19.86      2.88 o 
   3   2 -11      171.79      213.97      9.05 o 
   3   2 -10        8.25        8.94      3.69 o 
   3   2  -9       52.12       61.56      4.69 o 
   3   2  -8        0.04        0.55      2.95 o 
   3   2  -7      250.41      311.87      7.69 o 
   3   2  -6      677.10      571.28     12.99 o 
   3   2  -5     2031.67     2356.79     17.75 o 
   3   2  -4      124.42      171.80      3.04 o 
  -3  -2   3     2095.99     2356.97      9.62 o 
  -3  -2   2      113.86      120.61      1.92 o 
   3   2  -1      370.56      416.96      4.78 o 
  -3  -2   1      861.67      992.73      4.58 o 
  -3  -2   0     1292.81     1013.06      3.83 o 
   3   2   1      967.26     1068.18      5.56 o 
  -3  -2  -2      873.78      969.43      6.57 o 
  -3  -2  -3     3072.64     3500.87     11.85 o 
  -3  -2  -4      595.86      520.51      2.57 o 
  -3  -2  -5       16.96       17.20      1.04 o 
  -3  -2  -5       30.80       40.83      1.53 o 
  -3  -2  -6      640.76      643.97      5.46 o 
  -3  -2  -7        0.36        0.67      1.36 o 
  -3  -2  -8       21.25       17.67      1.82 o 
  -3  -2  -9        6.52       11.12      1.83 o 
  -3  -2 -10      141.21      141.02      6.26 o 
  -3  -2 -10      193.79      203.33      6.19 o 
  -3  -2 -11       27.44       25.84      3.40 o 
  -3  -2 -11       36.40       41.52      5.78 o 
  -3  -2 -12      278.78      303.40      7.79 o 
  -3  -2 -12      487.44      495.10     12.36 o 
  -3  -2 -13      110.90      111.86      4.39 o 
  -3  -2 -14      106.13       99.12      4.44 o 
  -3  -2 -15        1.06        3.59      3.05 o 
  -3  -2 -16       11.06        8.87      2.99 o 
  -3  -2 -17       16.73       13.63      3.15 o 
  -3  -2 -18        2.24        1.85      3.28 o 
  -3  -2 -19        0.19        2.00      4.73 o 
  -3  -2 -20        0.60        2.12      5.11 o 
  -3  -2 -21       15.37        6.67      8.40 o 
  -3  -2 -22       23.86       22.29     10.00 o 
  -3  -2 -23        0.29        5.13      9.14 o 
   3   3 -23       43.08       34.47     12.54 o 
   3   3 -22        3.78        5.73     11.24 o 
   3   3 -21      116.41       87.39     13.47 o 
   3   3 -20       82.50       78.10      8.85 o 
   3   3 -19       67.26       69.01      9.02 o 
   3   3 -18        8.51        7.59      6.96 o 
   3   3 -17       35.49       29.00      6.85 o 
   3   3 -16      220.98      239.80      6.34 o 
   3   3 -15      122.18      129.99      4.98 o 
   3   3 -14       54.14       56.83      3.77 o 
   3   3 -13        8.25       12.92      5.29 o 
   3   3 -12        1.23        5.02      4.12 o 
   3   3 -11      196.47      309.80     10.78 o 
   3   3 -10       14.30       17.21      3.74 o 
   3   3  -9       11.73       15.22      3.78 o 
   3   3  -8      141.03      188.48      6.84 o 
   3   3  -7      465.57      539.12     10.06 o 
   3   3  -6     1999.42     2069.66     18.27 o 
   3   3  -5     1054.84     1950.31     16.44 o 
   3   3  -4      274.26      323.95      6.46 o 
   3   3  -3      613.94      711.99      8.48 o 
   3   3  -2        0.38       -0.95      0.95 o 
  -3  -3   1     6902.76     7191.06     67.58 o 
   3   3  -1    10320.62    11833.92     78.88 o 
   3   3   0        0.34        3.24      0.94 o 
   3   3   1     9716.25    11890.71     31.76 o 
  -3  -3  -2      838.61      941.48      6.97 o 
  -3  -3  -3      521.91      567.28      5.23 o 
  -3  -3  -4       16.49       21.29      1.46 o 
  -3  -3  -5      628.83      631.57      3.50 o 
  -3  -3  -6       97.45       94.92      2.40 o 
  -3  -3  -6      293.43      284.82      2.53 o 
  -3  -3  -7      474.81      523.27      5.14 o 
  -3  -3  -8       19.36       16.08      1.71 o 
  -3  -3  -9       36.98       37.62      2.29 o 
  -3  -3 -10        7.85       11.15      3.46 o 
  -3  -3 -10      352.26      404.25      7.57 o 
  -3  -3 -11      209.98      219.30      5.25 o 
  -3  -3 -12      900.95      918.10      9.60 o 
  -3  -3 -13       27.90       30.70      3.06 o 
  -3  -3 -14       13.00       12.61      2.94 o 
  -3  -3 -15       33.95       27.19      3.43 o 
  -3  -3 -16        7.20       12.95      4.09 o 
  -3  -3 -16       13.09       17.22      5.47 o 
  -3  -3 -17       54.24       48.57      5.13 o 
  -3  -3 -18        5.66        2.20      4.52 o 
  -3  -3 -19        8.10        8.52      4.60 o 
  -3  -3 -20       27.48       22.44      9.05 o 
  -3  -3 -21       32.49       34.46      9.21 o 
  -3  -3 -22        2.07        0.80      9.24 o 
   3   4 -23       24.14       31.50     12.96 o 
   3   4 -22      112.90      125.33     13.54 o 
   3   4 -21       48.55       31.09     12.15 o 
   3   4 -20       58.17       63.75      9.61 o 
   3   4 -19        0.56       -2.61      6.41 o 
   3   4 -18      184.96      194.63     11.39 o 
   3   4 -17       14.96       17.25      6.65 o 
   3   4 -16       61.11       71.14      5.16 o 
   3   4 -15      231.71      217.62      6.12 o 
   3   4 -14      205.07      211.90      9.91 o 
   3   4 -13        1.98        7.36      4.98 o 
   3   4 -12       13.20       18.57      5.05 o 
   3   4 -11       64.52       52.76      7.37 o 
   3   4 -10       21.38       27.28      6.21 o 
   3   4  -9      118.99      125.57      6.30 o 
   3   4  -8      259.92      287.49      8.22 o 
   3   4  -7      349.35      346.60      8.46 o 
   3   4  -6      470.19      456.92      9.13 o 
   3   4  -5      769.99      843.79      8.60 o 
   3   4  -4        0.00       -0.05      1.59 o 
   3   4  -3        1.04       -2.52      2.52 o 
   3   4  -2      579.84      607.68      5.22 o 
   3   4  -1      120.29      138.48      3.49 o 
   3   4  -1      173.96      207.43      5.32 o 
   3   4   0      169.85      190.01      3.02 o 
   3   4   1       77.75       86.36      3.84 o 
   3   4   1      160.79      179.75      3.72 o 
   3   4   2      268.09      178.14      1.71 o 
  -3  -4  -3      244.89      304.69      4.22 o 
  -3  -4  -4      110.55       20.87      1.39 o 
  -3  -4  -5      224.21      215.40      3.30 o 
  -3  -4  -6      248.43      241.66      2.38 o 
  -3  -4  -7      930.19      920.16      6.55 o 
  -3  -4  -8       72.79       75.85      2.45 o 
  -3  -4  -9      315.34      318.30      4.81 o 
  -3  -4 -10      128.42      122.11      6.23 o 
  -3  -4 -10      266.87      271.47      6.28 o 
  -3  -4 -11       51.17       48.91      3.67 o 
  -3  -4 -12       75.81       79.60      4.67 o 
  -3  -4 -12       91.22       94.29      7.36 o 
  -3  -4 -13      279.71      269.68      5.87 o 
  -3  -4 -14        0.00       -2.26      2.80 o 
  -3  -4 -15      189.85      195.57      4.96 o 
  -3  -4 -16        7.38        8.08      4.21 o 
  -3  -4 -17       26.06       26.76      4.63 o 
  -3  -4 -18        2.20        6.55      6.86 o 
  -3  -4 -18       13.23       14.25      7.81 o 
  -3  -4 -19       10.83        4.63      7.95 o 
  -3  -4 -20       14.98       14.42      9.14 o 
  -3  -4 -21       21.07       11.01      9.00 o 
  -3  -4 -22        9.54       24.46      9.44 o 
   3   5 -23       41.62       35.19     12.96 o 
   3   5 -22       22.11       35.27     12.04 o 
   3   5 -21      186.00      199.34     15.81 o 
   3   5 -20       64.48       79.57     10.08 o 
   3   5 -19       12.41        7.19      7.26 o 
   3   5 -18       78.17       83.41      8.82 o 
   3   5 -17       28.58       38.70      7.77 o 
   3   5 -16       47.63       51.13      5.15 o 
   3   5 -15       19.71       26.46      6.04 o 
   3   5 -14      256.34      279.41     11.45 o 
   3   5 -13        3.16        6.88      5.72 o 
   3   5 -12        2.54        5.90      4.64 o 
   3   5 -11       70.30       67.68      6.83 o 
   3   5 -10        7.13       16.43      6.35 o 
   3   5  -9        0.27        4.10      3.88 o 
   3   5  -8      236.18      252.89      8.05 o 
   3   5  -7      470.10      554.96      7.87 o 
   3   5  -6      159.38      174.75      7.24 o 
   3   5  -5      108.76      139.93      6.65 o 
   3   5  -4        0.79        1.73      2.93 o 
   3   5  -3        1.43        6.19      2.48 o 
   3   5  -2       72.54       65.96      2.25 o 
   3   5  -1       13.16       15.51      1.97 o 
   3   5  -1       65.33       61.73      4.04 o 
   3   5   0        0.37        2.53      1.28 o 
   3   5   1       75.58       75.02      3.86 o 
   3   5   1       84.66       74.13      2.93 o 
   3   5   2      215.23      176.51      2.11 o 
   3   5   3       13.14       11.43      0.85 o 
  -3  -5  -4      108.48       81.17      1.61 o 
   3   5   5       80.41       56.74      2.06 o 
  -3  -5  -5       81.06       76.30      3.04 o 
  -3  -5  -6      470.06      338.49      3.55 o 
  -3  -5  -7        0.02       -2.92      2.92 o 
  -3  -5  -8        1.06        1.59      1.56 o 
  -3  -5  -9      428.73      410.68      5.34 o 
  -3  -5 -10      847.60      856.79      8.00 o 
  -3  -5 -11      220.31      229.75      5.21 o 
  -3  -5 -12      709.38      743.94     10.43 o 
  -3  -5 -12     1686.30     1649.82     20.87 o 
  -3  -5 -13      668.64      683.67      8.53 o 
  -3  -5 -14       43.77       47.17      5.78 o 
  -3  -5 -15        0.36        0.20      3.93 o 
  -3  -5 -16        5.28        3.74      3.96 o 
  -3  -5 -17        3.85        7.04      4.45 o 
  -3  -5 -18       47.68       38.58      9.10 o 
  -3  -5 -19        4.10        4.41      8.83 o 
  -3  -5 -20       19.81       15.82      9.21 o 
  -3  -5 -21       10.96        8.68      8.98 o 
   3   6 -22       60.16       61.94     13.67 o 
   3   6 -21       10.38       13.26     12.28 o 
   3   6 -20        3.47       16.27      8.65 o 
   3   6 -19        1.71        8.64      7.05 o 
   3   6 -18       17.03       19.23      7.53 o 
   3   6 -17        5.95        1.06      7.24 o 
   3   6 -16      339.14      374.41     16.40 o 
   3   6 -15      111.05      110.88      8.74 o 
   3   6 -14        0.45        4.48      5.52 o 
   3   6 -13       33.45       31.58      6.71 o 
   3   6 -12      127.53      139.14      8.66 o 
   3   6 -11      307.68      266.77     10.23 o 
   3   6 -10        3.31       10.54      4.64 o 
  -3  -6   9       44.65       38.76      2.29 o 
   3   6  -8      271.06      300.71      6.54 o 
   3   6  -7        0.96        1.30      3.83 o 
   3   6  -6      402.07      397.46     10.68 o 
   3   6  -5        7.65        4.34      3.59 o 
   3   6  -4        0.03       -1.58      3.49 o 
   3   6  -3      210.27      234.64      7.54 o 
   3   6  -2      180.83      166.11      3.42 o 
   3   6  -1       38.07       42.25      2.70 o 
   3   6   0       19.63       15.55      1.78 o 
   3   6   1       53.18       61.60      1.95 o 
   3   6   2       55.77       46.85      1.50 o 
   3   6   3       51.02       51.43      1.53 o 
   3   6   4       28.43       22.23      1.22 o 
   3   6   5      344.91      256.73      4.32 o 
  -3  -6  -5      353.14      341.64      9.21 o 
  -3  -6  -6      483.27      407.51      4.53 o 
   3   6   7      362.93      291.09      4.42 o 
  -3  -6  -8        6.04        7.22      3.64 o 
  -3  -6  -9       19.37       16.55      4.12 o 
  -3  -6 -10      317.38      298.66      5.01 o 
  -3  -6 -11      158.93      162.71      4.48 o 
  -3  -6 -12       32.75       27.34      6.45 o 
  -3  -6 -13       79.88       77.91      6.39 o 
  -3  -6 -14        0.15       -2.39      3.71 o 
  -3  -6 -15        1.93       -0.76      3.95 o 
  -3  -6 -16       34.10       27.29      4.68 o 
  -3  -6 -17        0.09       -1.70      7.11 o 
  -3  -6 -18        3.60        6.41      7.50 o 
  -3  -6 -19       20.96       11.50      8.52 o 
  -3  -6 -20        2.88       -7.00      9.49 o 
   3   7 -22        0.54       -4.38     12.52 o 
   3   7 -21        6.49        2.48     12.41 o 
   3   7 -20       73.56       76.43      9.64 o 
   3   7 -19       69.71       74.26     10.20 o 
   3   7 -18      309.32      331.08     15.12 o 
   3   7 -17      219.54      224.63     12.29 o 
   3   7 -16      108.33       71.09     11.54 o 
   3   7 -15      358.57      388.21     14.22 o 
   3   7 -14        9.58       11.92      6.55 o 
   3   7 -13       16.90        6.84      6.49 o 
   3   7 -12        2.27        4.40      5.78 o 
   3   7 -11      588.63      479.65     17.94 o 
   3   7 -10      250.22      236.70      9.51 o 
   3   7 -10      254.93      336.19     12.02 o 
   3   7  -9      390.90      396.71      8.10 o 
   3   7  -8      357.36      396.09     11.48 o 
   3   7  -7      916.27      954.94     16.43 o 
   3   7  -6      760.76      758.32     14.84 o 
   3   7  -5      400.70      442.71     11.13 o 
   3   7  -4       20.07       23.05      4.15 o 
   3   7  -3       52.79       60.74      4.92 o 
   3   7  -2      708.75      666.25      6.75 o 
  -3  -7   1       33.04       38.38      2.91 o 
   3   7  -1       38.23       41.72      4.92 o 
   3   7   0     1201.40     1207.52      8.76 o 
   3   7   1       30.33       33.66      1.97 o 
   3   7   2       20.90       19.68      1.46 o 
   3   7   3      616.91      578.86      4.53 o 
   3   7   4       21.24       12.42      1.41 o 
   3   7   5      613.34      476.92      6.29 o 
   3   7   5      615.56      631.22      6.71 o 
  -3  -7  -6      399.23      272.88      4.70 o 
  -3  -7  -7      359.96      310.27      8.76 o 
  -3  -7  -8      177.19      162.99      7.01 o 
  -3  -7  -9        1.52        2.23      3.76 o 
  -3  -7 -10      101.51       98.58      6.00 o 
  -3  -7 -11       42.57       53.35      6.56 o 
  -3  -7 -12      233.88      218.19      9.52 o 
  -3  -7 -13       70.46       74.64      6.09 o 
  -3  -7 -14       18.61       18.91      4.13 o 
  -3  -7 -15        9.82        5.97      3.86 o 
  -3  -7 -16        6.42        4.17      7.07 o 
  -3  -7 -17        0.64        6.36      7.31 o 
  -3  -7 -18       22.24       22.29      8.23 o 
  -3  -7 -19        2.12        1.50      8.15 o 
   3   8 -21       35.63       49.43     14.50 o 
   3   8 -20        2.58       11.30      8.03 o 
   3   8 -19        2.41        9.99      7.56 o 
   3   8 -18        0.16        8.72      7.29 o 
   3   8 -17        2.90        9.83      7.69 o 
   3   8 -16       64.26       71.41     11.31 o 
   3   8 -15       38.46       46.56      8.14 o 
   3   8 -14        4.10        3.41      6.22 o 
   3   8 -13        1.51       -1.86      5.77 o 
   3   8 -12       40.59       39.84      6.50 o 
   3   8 -11       34.78       38.11      6.33 o 
   3   8 -10      213.91      184.16      9.96 o 
   3   8  -9       46.42       62.83      6.94 o 
   3   8  -8       10.99       11.10      5.21 o 
   3   8  -7      197.95      217.58      9.02 o 
   3   8  -6       46.05       53.87      7.06 o 
   3   8  -5      415.54      469.16     12.10 o 
   3   8  -4        7.84        4.48      4.12 o 
  -3  -8   3      355.29      385.24      7.21 o 
   3   8  -2       41.52       41.01      2.70 o 
   3   8  -1        2.04       69.88      5.73 o 
   3   8  -1      286.35      314.62      6.53 o 
  -3  -8   0        2.56        4.37      2.11 o 
   3   8   1      413.29      437.30      6.26 o 
   3   8   2      177.09      157.47      3.85 o 
   3   8   3      277.80      302.00      4.95 o 
  -3  -8  -4      124.49       95.22      3.18 o 
   3   8   5      455.84      470.99      6.48 o 
   3   8   6      660.05      578.62      6.53 o 
  -3  -8  -7      118.18      111.37      4.38 o 
  -3  -8  -8       64.54       59.03      5.09 o 
  -3  -8  -9       29.61       27.55      4.52 o 
  -3  -8 -10        0.20       -1.12      4.14 o 
  -3  -8 -11      172.93      146.56      8.88 o 
  -3  -8 -12       83.88       85.55      7.75 o 
  -3  -8 -13       55.56       50.69      4.71 o 
  -3  -8 -14       29.52       28.17      4.59 o 
  -3  -8 -15       56.20       57.19     11.67 o 
  -3  -8 -16       17.37       13.04     10.60 o 
  -3  -8 -17       80.89       79.75      9.85 o 
  -3  -8 -18       13.01       14.37      8.49 o 
  -3  -8 -19       11.10       15.80      8.83 o 
   3   9 -20        0.82        5.43      9.15 o 
   3   9 -19       38.95       48.42      9.08 o 
   3   9 -18        1.45       -3.51      7.21 o 
   3   9 -17       31.22       44.58      9.10 o 
   3   9 -16       31.95       61.88     12.12 o 
   3   9 -15       36.96       30.00      8.06 o 
   3   9 -14       76.02       84.91      9.02 o 
   3   9 -13        0.18        0.90      6.01 o 
   3   9 -12       11.09        9.94      5.79 o 
   3   9 -11      108.43       87.88      6.55 o 
   3   9 -10       51.11       49.63      7.58 o 
   3   9  -9       11.19       20.16      5.70 o 
   3   9  -8      122.67      140.07      8.87 o 
   3   9  -7       10.83       12.82      5.64 o 
   3   9  -6       96.74       91.18      8.30 o 
   3   9  -5       22.71       32.59      5.86 o 
   3   9  -4     1366.45     1412.47     21.30 o 
   3   9  -3       16.15       20.10      3.48 o 
   3   9  -2       52.93       61.12      3.17 o 
   3   9  -1      415.31      382.23      6.41 o 
   3   9   0       79.37       71.37      3.21 o 
   3   9   1      298.04      264.52      5.27 o 
  -3  -9  -2      195.42      176.92      4.23 o 
   3   9   3      241.98      227.14      4.66 o 
   3   9   4       66.60       56.67      2.93 o 
   3   9   5       97.16       90.03      3.66 o 
   3   9   6      250.35      212.12      5.36 o 
   3   9   7       22.84       26.41      2.48 o 
   3   9   8        9.72       11.76      3.31 o 
   3   9   9       52.23       54.95      4.21 o 
  -3  -9 -10       15.96       22.37      4.78 o 
  -3  -9 -11      118.83      111.91      7.65 o 
  -3  -9 -12       54.04       58.25      5.95 o 
  -3  -9 -13       55.79       46.50      7.85 o 
  -3  -9 -14        5.54        5.13      6.93 o 
  -3  -9 -15        0.00        4.02      8.03 o 
  -3  -9 -16       45.14       52.32     10.12 o 
  -3  -9 -17       26.99       34.36      9.91 o 
  -3  -9 -18        0.38        3.71      8.51 o 
   3  10 -20       24.13       30.60      9.71 o 
   3  10 -19        1.77        7.51      7.91 o 
   3  10 -18       27.91       38.26      9.30 o 
   3  10 -17        9.22       21.25     12.25 o 
   3  10 -16       69.10       92.43     11.50 o 
   3  10 -15        0.88       -1.21      7.53 o 
   3  10 -14       16.20       13.30      6.92 o 
   3  10 -13       36.46       50.82      7.54 o 
   3  10 -12       50.68       50.01      5.32 o 
   3  10 -11      104.38       98.49      6.96 o 
   3  10 -10       48.62       31.94      8.58 o 
   3  10  -9       32.95       33.42      7.14 o 
   3  10  -8       34.30       36.91      6.49 o 
   3  10  -7      220.55      239.53     10.48 o 
   3  10  -6       54.37       55.98      8.05 o 
   3  10  -5      246.28      317.00     11.55 o 
   3  10  -4      342.13      361.38     12.99 o 
   3  10  -3       78.64       81.25      4.58 o 
   3  10  -2        2.47        5.05      2.51 o 
   3  10  -1       11.69       15.39      3.39 o 
   3  10   0        0.57        1.34      2.30 o 
  -3 -10  -1        8.80       12.17      3.20 o 
   3  10   2      133.04      130.67      4.02 o 
   3  10   3       21.66       18.63      2.71 o 
   3  10   4       20.51       23.77      2.75 o 
   3  10   5      267.54      261.79      5.65 o 
   3  10   6       54.08       49.14      3.76 o 
   3  10   7      488.05      474.40      6.63 o 
   3  10   8        8.61        9.16      3.44 o 
  -3 -10  -9       76.06       76.99      4.84 o 
   3  10  10       44.10       47.00      4.29 o 
   3  10  11       88.39      109.96      5.51 o 
  -3 -10 -12        7.98        5.05      9.86 o 
  -3 -10 -13       22.32       20.84      4.73 o 
  -3 -10 -14        1.58        3.49      8.26 o 
  -3 -10 -15       38.14       34.29     12.76 o 
  -3 -10 -16      111.32      148.16     14.52 o 
  -3 -10 -17        4.18       -7.90     10.38 o 
   3  11 -19       14.10       19.08      9.59 o 
   3  11 -18       16.91       22.52      9.64 o 
   3  11 -17        0.35        9.45     12.62 o 
   3  11 -16        2.34       10.29     10.14 o 
   3  11 -15       21.03       27.68     11.10 o 
   3  11 -14       58.58       64.60      8.81 o 
   3  11 -13        6.14        8.85      7.02 o 
   3  11 -12       44.44       44.92      5.71 o 
   3  11 -11       31.12       28.69      5.71 o 
   3  11 -10       28.91       29.01      9.71 o 
   3  11  -9        0.26        1.99      6.88 o 
   3  11  -8       90.47      102.97      8.83 o 
   3  11  -7        6.74        9.23      5.97 o 
   3  11  -6      117.06      103.72      9.07 o 
   3  11  -5       17.00       20.57      6.06 o 
   3  11  -4        0.53        5.91      3.65 o 
   3  11  -3      173.39      172.06      6.22 o 
   3  11  -2        3.17        0.35      3.44 o 
   3  11  -1      183.06      203.96      5.94 o 
   3  11   0       10.11       13.25      2.79 o 
   3  11   1      224.05      245.01      5.80 o 
   3  11   2        9.51       12.25      2.79 o 
   3  11   3        1.34        2.35      2.54 o 
  -3 -11  -4        3.79        8.72      2.72 o 
  -3 -11  -5        1.21        6.30      3.35 o 
   3  11   6       99.79       85.76      4.26 o 
   3  11   7        0.88       -3.08      3.08 o 
   3  11   8       90.68      102.88      5.07 o 
  -3 -11  -9        0.31        3.02      2.95 o 
   3  11  10       29.88       28.09      4.19 o 
  -3 -11 -10       30.91       58.32     11.21 o 
  -3 -11 -11       68.53      100.73      7.31 o 
   3  11  12       93.06       99.40      8.10 o 
  -3 -11 -13       23.90       26.64      5.57 o 
  -3 -11 -14        0.75        7.34      9.23 o 
   3  11  15        6.79        6.46      7.56 o 
   3  11  16       11.50        0.91      8.02 o 
   3  12 -18        0.97        6.98      8.95 o 
   3  12 -17       80.31       82.88     14.92 o 
   3  12 -16       65.88       63.30     13.63 o 
   3  12 -15        1.27        1.91      7.48 o 
   3  12 -14       22.93       27.05      8.08 o 
   3  12 -13        0.68       -0.84      6.96 o 
   3  12 -12       12.61       15.78      5.59 o 
   3  12 -11       36.18       33.70      5.94 o 
   3  12 -10       49.37       61.26     10.44 o 
   3  12  -9       55.88       61.67      9.01 o 
   3  12  -8       72.67       76.59      9.33 o 
   3  12  -7       68.91       87.57      9.08 o 
   3  12  -6       89.52       81.06     10.85 o 
  -3 -12   5       78.55       70.85      6.14 o 
  -3 -12   4      106.02      116.42      7.82 o 
   3  12  -4      183.26      207.14     11.97 o 
  -3 -12   3       74.64       88.80      5.43 o 
   3  12  -2       66.99       79.99      5.21 o 
  -3 -12   1        9.05       23.41      4.38 o 
   3  12   0      199.72      229.79      5.70 o 
  -3 -12  -1       12.41       13.82      3.87 o 
  -3 -12  -2        0.36        0.85      2.90 o 
   3  12   3        3.15        8.40      2.93 o 
   3  12   4        0.94        0.76      2.73 o 
   3  12   5       10.90       12.18      3.61 o 
   3  12   6        1.56        0.21      8.29 o 
   3  12   7       15.68       12.39      3.80 o 
  -3 -12  -7       17.11       11.02      9.44 o 
   3  12   8        0.03       -3.30      3.30 o 
   3  12   9        0.71        4.45      4.89 o 
   3  12  10       12.68       14.30      6.16 o 
  -3 -12 -10      100.93      105.22     12.42 o 
   3  12  11       13.33        8.67      7.00 o 
   3  12  12      124.87      160.26      9.51 o 
   3  12  13       20.27       19.34      5.92 o 
  -3 -12 -14        5.15       -0.27      5.97 o 
   3  13 -16        4.18        9.58     10.34 o 
   3  13 -15        0.64       24.59     12.08 o 
   3  13 -14       52.36       58.24      9.34 o 
   3  13 -13        0.34       -1.07      7.31 o 
   3  13 -12        1.61       -5.79      5.81 o 
   3  13 -11        5.25        9.46      7.66 o 
   3  13 -10       19.11       30.60      9.27 o 
   3  13  -9       89.90       95.92      9.87 o 
   3  13  -8       48.78       59.96      8.65 o 
   3  13  -7       29.31       51.99      8.18 o 
   3  13  -6       12.28       15.46      5.26 o 
   3  13  -5        3.07        1.54      5.66 o 
  -3 -13   4       86.30      100.61      7.29 o 
   3  13  -3      147.02      156.79      6.80 o 
  -3 -13   2        4.33        7.80      3.02 o 
   3  13  -1      489.90      484.85     14.24 o 
   3  13  -1      603.79      678.96     12.33 o 
   3  13   0        2.85        3.91      3.39 o 
   3  13   1      503.15      527.28      8.56 o 
  -3 -13  -2      221.96      221.06      5.02 o 
  -3 -13  -3       57.18       64.03      3.55 o 
   3  13   4        9.53        9.41      3.21 o 
  -3 -13  -4      128.05      116.50     10.46 o 
   3  13   5       21.80       21.64      4.79 o 
   3  13   6       12.57        8.69      3.91 o 
   3  13   7        0.03        0.50      3.95 o 
  -3 -13  -7        0.63       -8.94      9.02 o 
   3  13   8        0.08        1.32      4.74 o 
   3  13   9      145.74      138.70      7.16 o 
   3  13  10       13.05        9.75      7.41 o 
  -3 -13 -10       62.76       73.35     11.31 o 
   3  13  11      112.70      133.06      8.26 o 
   3  13  12       97.06      100.64      9.33 o 
  -3 -13 -13        3.81        4.49      5.57 o 
   3  14 -15       26.46       53.74     13.25 o 
   3  14 -14        4.97        4.76      8.35 o 
   3  14 -13       22.36       27.80      9.30 o 
   3  14 -12        1.26       -7.47      7.98 o 
   3  14 -11       11.37       14.76      7.25 o 
   3  14 -10       22.26       53.90     11.90 o 
   3  14  -9       32.59       51.30      9.90 o 
   3  14  -8        9.43        6.25      8.20 o 
   3  14  -7        0.65        2.64      4.69 o 
   3  14  -6        2.46        3.79      7.03 o 
   3  14  -5       42.92       43.39      5.37 o 
  -3 -14   4       84.38      147.06      8.46 o 
   3  14  -3        8.30       16.35      4.77 o 
  -3 -14   2        4.17        6.54      4.36 o 
   3  14  -1       72.26       90.14      7.26 o 
   3  14   0       78.72       95.13      4.90 o 
   3  14   1       65.31       82.08      4.32 o 
  -3 -14  -2        9.05        9.11      3.00 o 
   3  14   3      206.22      207.13      5.22 o 
  -3 -14  -4        7.62        9.21      3.47 o 
  -3 -14  -4        7.66        8.82      8.75 o 
  -3 -14  -5       49.74       64.10      5.05 o 
   3  14   6       26.54       27.58      5.83 o 
   3  14   7       87.68       82.14      9.16 o 
  -3 -14  -7       93.63       62.07     10.81 o 
  -3 -14  -8       66.19       61.84      6.31 o 
   3  14   9        0.79        3.31      5.11 o 
   3  14  10       34.51       30.53      8.45 o 
  -3 -14 -10       89.80      147.99     15.50 o 
   3  14  11       58.85       77.49      8.34 o 
   3  15 -14       33.29       30.39      9.27 o 
   3  15 -13       19.29       15.71      8.74 o 
   3  15 -12       19.27        8.97      8.21 o 
   3  15 -11       69.89       73.24      8.86 o 
   3  15 -10       41.41       72.87     13.05 o 
   3  15  -9       12.18        9.42     12.92 o 
   3  15  -8        8.97        4.72      5.46 o 
   3  15  -7        0.47       10.52      5.55 o 
   3  15  -6       23.45       30.83      6.64 o 
  -3 -15   5       13.16        9.98      5.75 o 
   3  15  -4        3.78       10.06      6.83 o 
  -3 -15   3        0.82        3.06      4.89 o 
   3  15  -2       73.86       80.99      6.27 o 
   3  15  -1      142.15      171.97      8.01 o 
   3  15   0        0.03        3.32      4.50 o 
   3  15   1       98.23      107.53      6.21 o 
   3  15   2       29.78       35.59      4.40 o 
  -3 -15  -3       11.48       14.29      3.39 o 
   3  15   4       12.14        6.53      6.15 o 
  -3 -15  -4       21.92       29.26      9.85 o 
  -3 -15  -5       28.39       40.06      8.89 o 
  -3 -15  -6        9.19        3.62      9.43 o 
   3  15   7        0.28        9.54      7.33 o 
  -3 -15  -7        2.27       -2.68     10.65 o 
   3  15   8       39.38       42.27      6.56 o 
   3  15   9       31.84       31.76      7.82 o 
  -3 -15  -9       40.90       42.55     13.35 o 
  -3 -15 -10      310.39      675.02     22.62 o 
   3  16 -12       31.23       34.20      9.29 o 
  -3 -16  10        7.80       22.88     10.32 o 
  -3 -16   9       46.50       63.79      9.56 o 
   3  16  -9       52.36       67.07     14.36 o 
   3  16  -8       17.05       24.11      6.16 o 
   3  16  -7        3.14        9.56      5.99 o 
   3  16  -6       48.01       64.80      7.97 o 
  -3 -16   5       17.93       20.88      6.96 o 
   3  16  -4        8.05       10.39      7.25 o 
  -3 -16   3       82.81       94.96      6.96 o 
  -3 -16   2       37.83       36.87      5.85 o 
   3  16  -1       81.87      113.95      8.34 o 
   3  16   0       12.22       14.82      5.11 o 
   3  16   1       94.36      124.27      7.77 o 
  -3 -16  -2        0.77        0.84      3.95 o 
   3  16   3       25.08       20.77      8.06 o 
   3  16   4        5.00       11.67      8.08 o 
   3  16   5        9.62        3.34      8.96 o 
  -3 -16  -6       10.67        7.62      6.90 o 
  -3 -16  -7       11.20        1.19     11.97 o 
  -3 -16  -8       47.78       19.99      9.93 o 
  -3 -17   7       69.86       95.86     10.14 o 
  -3 -17   6      102.28      101.29     11.33 o 
   3  17  -5       10.68       14.38      7.52 o 
   3  17  -4       47.21       63.68      8.96 o 
  -3 -17   3        1.20        2.82      5.72 o 
   3  17  -2       11.11       -2.22      5.40 o 
  -3 -17   1        6.41       15.07      7.70 o 
   3  17   0       17.14        4.83      8.27 o 
  -4  20   4        8.94       11.31     12.53 o 
  -4  20   3       31.60       22.98      9.38 o 
  -4  20   2        0.14       -5.38      9.27 o 
  -4  19   7        1.40        2.20      8.34 o 
  -4  19   6       30.38       23.71      6.57 o 
  -4  19   5        6.90        6.39      8.10 o 
  -4  19   4        3.33       -4.12      5.17 o 
  -4  19   3        6.54       -3.45      8.22 o 
  -4  19   2       63.05       92.81     10.92 o 
  -4  19   1        1.73        3.60     12.56 o 
  -4  19   0       10.26       10.89      8.18 o 
  -4  19  -1        2.46       10.84     12.23 o 
  -4  19  -2       39.00       53.46     10.49 o 
  -4  19  -3       69.56       83.79     11.12 o 
  -4  19  -4       40.29       59.68     13.71 o 
  -4  19  -5       48.54       91.95     13.14 o 
  -4  18  10       32.03       19.13      7.51 o 
  -4  18   9       11.68       17.90      8.02 o 
  -4  18   8        3.44        3.81      5.20 o 
  -4  18   7       26.75       38.29      7.86 o 
  -4  18   7       27.93       15.22     11.22 o 
  -4  18   6       36.91       27.37      5.92 o 
  -4  18   5       94.14       89.70      7.75 o 
  -4  18   4       11.24        6.16      5.72 o 
  -4  18   3        1.93        0.04      5.05 o 
  -4  18   2       72.87       71.47     10.19 o 
  -4  18   1       56.02       73.28     11.48 o 
  -4  18   0       62.78       78.43     10.00 o 
  -4  18  -1       40.88       61.28     12.71 o 
  -4  18  -2       91.26      100.51     11.11 o 
  -4  18  -3       38.98       33.14      9.10 o 
  -4  18  -4       41.84       47.56     10.37 o 
  -4  18  -5      218.75      242.79     14.42 o 
  -4  18  -6       38.58       49.96     12.25 o 
  -4  18  -7       59.43       70.04     10.27 o 
  -4  18  -8       19.92       46.12     10.88 o 
  -4  18  -9        1.47       11.65     13.45 o 
  -4  17  12       44.87       39.27     10.28 o 
  -4  17  11       61.58       82.85     11.06 o 
  -4  17   9       78.14       73.15      6.34 o 
  -4  17   8      192.42      188.48      8.10 o 
  -4  17   7        2.77        0.48      5.06 o 
  -4  17   6      173.72      158.09      9.02 o 
  -4  17   5       13.50       11.72      6.72 o 
  -4  17   4        1.67       -3.43      4.80 o 
  -4  17   3       27.82       31.19      5.19 o 
  -4  17   2       38.79       38.28      5.51 o 
  -4  17   1      100.22      130.98     11.53 o 
  -4  17   0        0.27       -1.69      6.92 o 
  -4  17  -1       88.93      112.87     12.00 o 
  -4  17  -2        0.38        5.25      6.77 o 
  -4  17  -3        6.49       -4.04      7.48 o 
  -4  17  -4       33.64       45.98     12.05 o 
  -4  17  -5       52.00       32.73     13.20 o 
  -4  17  -6       11.99       26.62      9.03 o 
  -4  17  -7      268.22      293.73     14.61 o 
  -4  17  -8       35.35       37.00     10.09 o 
  -4  17  -9        7.38       14.28      9.14 o 
  -4  17 -10       40.93       54.99     12.43 o 
  -4  17 -11       38.58       31.42     12.58 o 
  -4  17 -12        3.28       10.04      8.66 o 
  -4  16  14        9.02        3.62      7.49 o 
  -4  16  13       17.74        5.26      7.75 o 
  -4  16  12       11.51       11.03      9.52 o 
  -4  16  11       37.46       46.39     10.07 o 
  -4  16  10       50.07       39.04      5.27 o 
  -4  16   9        0.49       -0.96      4.63 o 
  -4  16   8       80.05       84.36      6.09 o 
  -4  16   7       23.60       23.66      4.72 o 
  -4  16   6       10.88       15.41      4.84 o 
  -4  16   5       23.50       26.27      6.05 o 
  -4  16   4        0.85        3.67      3.86 o 
  -4  16   3       16.41       18.07      4.63 o 
  -4  16   2        8.33        5.86      4.25 o 
  -4  16   1       53.35       58.56      9.49 o 
  -4  16   0        6.08        9.07      6.25 o 
  -4  16  -1       47.13       62.80      9.42 o 
  -4  16  -2        8.76        3.09      7.05 o 
  -4  16  -3        0.89        4.78      7.19 o 
  -4  16  -4       35.66       28.74      9.16 o 
  -4  16  -5        1.17       -2.56     10.29 o 
  -4  16  -6       62.76       59.68     10.30 o 
  -4  16  -7       32.94       39.35      7.93 o 
  -4  16  -8      115.59      131.05     11.36 o 
  -4  16  -9       29.31       59.00     12.82 o 
  -4  16 -10       31.83       37.57     11.75 o 
  -4  16 -11      237.96      262.30     16.70 o 
  -4  16 -12        0.06       13.37      8.58 o 
  -4  16 -13       19.29       16.69      8.55 o 
  -4  16 -14       49.89       58.13     10.07 o 
  -4  15  15      141.46      161.50     10.87 o 
  -4  15  14       72.63       71.68      8.33 o 
  -4  15  13        0.31       -0.17      6.14 o 
  -4  15  12       29.28       24.76     10.28 o 
  -4  15  11       30.85       31.16      5.16 o 
  -4  15  10        4.27        9.36      4.29 o 
  -4  15   9      105.12      100.67      5.83 o 
  -4  15   8       17.35       26.74      4.53 o 
  -4  15   7       75.11       69.77      5.20 o 
  -4  15   6      135.63      105.48      6.95 o 
  -4  15   5      137.60      132.56      6.99 o 
  -4  15   4       20.31       18.82      4.30 o 
  -4  15   3        4.74        8.27      4.02 o 
  -4  15   2       16.07       11.36      4.08 o 
  -4  15   1      154.19      162.77      7.25 o 
  -4  15   0        0.85        2.19      5.63 o 
  -4  15  -1      148.68      188.57     11.51 o 
  -4  15  -2       24.32       13.41      7.11 o 
  -4  15  -3       15.13       17.35      6.61 o 
  -4  15  -4       33.06       13.03      9.94 o 
  -4  15  -5        1.97        2.31     11.40 o 
  -4  15  -6      131.02      142.74     11.67 o 
  -4  15  -7        7.60        2.84      6.43 o 
  -4  15  -8        0.84        9.30      7.13 o 
  -4  15  -9      175.07      215.37     14.15 o 
  -4  15 -10       65.95       54.26     12.40 o 
  -4  15 -11       88.53       93.20     13.00 o 
  -4  15 -12      127.30      134.07     11.75 o 
  -4  15 -13       40.83       52.37      9.77 o 
  -4  15 -14       99.76       97.02     10.71 o 
  -4  15 -15       50.83       34.92     12.62 o 
  -4  15 -16       40.53       51.03     13.11 o 
  -4  15 -17        0.05        0.36      8.90 o 
  -4  14  17       27.19       23.43     10.41 o 
  -4  14  16       37.95       41.39      8.45 o 
  -4  14  15        9.29        8.94      7.23 o 
  -4  14  14        4.05        3.20      7.14 o 
  -4  14  13       28.17       17.99      7.32 o 
  -4  14  12       88.85      100.16      9.69 o 
  -4  14  11       60.35       57.90      5.89 o 
  -4  14  10       54.22       49.06      4.68 o 
  -4  14   9      194.53      172.55      6.48 o 
  -4  14   8      107.92       97.10      5.41 o 
  -4  14   7       73.29       70.75      4.80 o 
  -4  14   6      122.02      104.04      6.36 o 
  -4  14   5       15.77       14.20      4.82 o 
  -4  14   4       19.97       14.70      3.76 o 
  -4  14   3       78.32       75.50      4.95 o 
  -4  14   2        8.13        8.53      3.70 o 
  -4  14   1       38.98       44.35      5.49 o 
  -4  14   0      198.14      203.88      9.86 o 
  -4  14  -1       32.96       49.35      8.73 o 
  -4  14  -2        0.43       -1.00      5.76 o 
  -4  14  -3       55.96       58.71      7.71 o 
  -4  14  -4        5.45        3.36      7.90 o 
  -4  14  -5        5.67        5.52      8.46 o 
  -4  14  -6        3.33       14.81      8.32 o 
  -4  14  -7       96.10       86.93      8.68 o 
  -4  14  -8       69.24       78.53      8.28 o 
  -4  14  -9      117.86      157.23     11.93 o 
  -4  14 -10      233.53      247.34     13.76 o 
  -4  14 -11       22.91       23.41      8.50 o 
  -4  14 -12       13.12        7.17      7.52 o 
  -4  14 -13       25.88       23.52      8.24 o 
  -4  14 -14        1.92        6.68      7.70 o 
  -4  14 -15      111.88      136.26     13.94 o 
  -4  14 -16       12.66       14.78     11.79 o 
  -4  14 -17        4.78       -4.83      7.77 o 
  -4  14 -18        1.59        3.64      8.11 o 
  -4  13  15      219.78      195.02     10.93 o 
  -4  13  14       29.45       31.97      6.93 o 
  -4  13  13       24.82       25.51      6.20 o 
  -4  13  12       82.28       82.88      6.16 o 
  -4  13  11        5.43        9.38      4.68 o 
  -4  13  10       53.78       45.32      4.26 o 
  -4  13   9      214.07      207.07      6.47 o 
  -4  13   8      325.59      290.40      7.35 o 
  -4  13   7      288.63      249.11      6.81 o 
  -4  13   6      297.36      248.24      8.08 o 
  -4  13   5      268.13      251.98      7.62 o 
  -4  13   4        2.12        3.25      3.18 o 
  -4  13   3       16.22       22.29      3.52 o 
  -4  13   2       20.91       17.54      3.30 o 
  -4  13   1       54.89       59.00      5.52 o 
  -4  13   0       15.80        7.37      3.42 o 
  -4  13  -1       71.31       69.22      9.03 o 
  -4  13  -2        5.51        8.33      5.14 o 
  -4  13  -3       21.70       19.24      6.03 o 
  -4  13  -4       48.08       54.74      9.39 o 
  -4  13  -5      157.58      174.61     10.22 o 
  -4  13  -6      189.29      233.56     12.03 o 
  -4  13  -7      170.50      175.94      9.85 o 
  -4  13  -8      104.90      118.50      8.65 o 
  -4  13  -9       78.80       71.80      8.28 o 
  -4  13 -10        4.25       12.93      8.26 o 
  -4  13 -11      329.62      372.02     15.46 o 
  -4  13 -12       53.43       45.33      7.75 o 
  -4  13 -13        3.46        5.31      6.68 o 
  -4  13 -14        0.08        1.72      7.29 o 
  -4  13 -15       76.34       92.55     12.15 o 
  -4  13 -16       17.34       16.97     11.27 o 
  -4  13 -17        3.87        1.29      7.65 o 
   4 -12 -20        1.85        3.45      7.57 o 
   4 -12 -19        1.44        2.99      7.32 o 
   4 -12 -18       51.46       43.61      7.82 o 
   4 -12 -17       53.68       40.16     10.27 o 
   4 -12 -16      113.32       76.88     10.43 o 
   4 -12 -15       14.36       17.13      6.67 o 
   4 -12 -14      110.43      106.24      8.29 o 
  -4  12  13       34.17       38.46      4.16 o 
  -4  12  12       37.66       34.00      6.25 o 
  -4  12  12       94.07       93.53      7.86 o 
  -4  12  11       12.95        8.57      4.02 o 
  -4  12  10       25.53       18.51      3.04 o 
  -4  12   9       83.66       74.84      4.45 o 
  -4  12   8       15.30       17.35      3.34 o 
  -4  12   7       18.89       11.88      3.36 o 
  -4  12   6      151.56      140.05      6.14 o 
  -4  12   5       62.33       52.00      4.39 o 
  -4  12   4      473.18      369.17      7.46 o 
   4 -12  -4      484.29      408.37      6.56 o 
  -4  12   3       14.42       22.54      3.25 o 
  -4  12   2       65.47       48.26      3.73 o 
  -4  12   1      100.54       90.18      5.27 o 
  -4  12   0      216.26      191.12      5.77 o 
  -4  12  -1       85.12       85.24      7.71 o 
  -4  12  -2       37.23       38.23      5.54 o 
  -4  12  -3      144.86      145.66      7.98 o 
  -4  12  -4      996.89      932.42     18.18 o 
  -4  12  -5       46.14       36.66      8.30 o 
  -4  12  -6      109.57      100.52      8.53 o 
  -4  12  -7       47.42       49.27      6.33 o 
  -4  12  -8        0.39        3.83      3.83 o 
  -4  12  -9        0.36       -1.62      5.16 o 
  -4  12  -9       15.66        9.22      7.84 o 
  -4  12 -10      112.91      112.24      6.86 o 
  -4  12 -11       47.61       78.59      7.04 o 
  -4  12 -12        1.87        3.46      5.81 o 
  -4  12 -13       31.20       28.26      5.00 o 
  -4  12 -14       37.86       37.89      5.37 o 
  -4  12 -15       56.96       53.37      9.45 o 
  -4  12 -15      134.43      128.18     12.38 o 
  -4  12 -16       91.25      108.71     12.41 o 
  -4  12 -17       15.23        8.40      7.16 o 
   4 -11 -21       37.27       30.69     11.41 o 
   4 -11 -20        2.46        5.58      7.35 o 
   4 -11 -19       12.58        3.89      7.34 o 
   4 -11 -18        0.00       -6.43      6.70 o 
   4 -11 -17        4.85        2.06      6.82 o 
   4 -11 -16       68.19       47.46      9.17 o 
   4 -11 -15       13.47        8.28      6.18 o 
   4 -11 -14      163.12      158.50      5.13 o 
   4 -11 -13       35.67       35.23      3.57 o 
   4 -11 -12       26.52       30.51      3.63 o 
   4 -11 -12       32.40       49.17      9.77 o 
  -4  11  11        7.43        8.56      3.65 o 
  -4  11  10        8.65        8.28      2.99 o 
   4 -11 -10       27.37       29.90      8.43 o 
   4 -11  -9        3.10        6.58      2.67 o 
  -4  11   8      674.53      626.26      9.11 o 
  -4  11   7       47.22       29.79      3.27 o 
  -4  11   6      299.27      236.27      6.02 o 
  -4  11   5      147.23      150.54      3.15 o 
  -4  11   4     1055.93      945.58     10.75 o 
  -4  11   3       93.40       75.03      4.01 o 
  -4  11   2      265.22      252.89      5.93 o 
  -4  11   1      458.66      411.62      9.74 o 
  -4  11   1      485.24      511.07     12.20 o 
  -4  11   0       66.59       60.88      3.79 o 
  -4  11  -1      355.12      388.32     11.56 o 
  -4  11  -2        2.53        1.94      4.14 o 
  -4  11  -3        2.37        6.62      4.00 o 
  -4  11  -4      658.69      632.75      9.97 o 
  -4  11  -5       65.78       82.60      4.75 o 
  -4  11  -6       11.49        5.05      4.13 o 
  -4  11  -7        8.83        7.27      3.40 o 
  -4  11  -8      130.23      135.18      5.91 o 
  -4  11  -9       33.84       33.59      4.51 o 
  -4  11 -10       23.64       31.05      5.68 o 
  -4  11 -11       47.28       60.11      6.29 o 
  -4  11 -12       25.80       31.90      6.61 o 
  -4  11 -12       30.68       28.12      8.91 o 
  -4  11 -13       66.99       90.69      6.28 o 
  -4  11 -14        0.35        3.90      4.49 o 
  -4  11 -15        4.18       18.36      8.09 o 
  -4  11 -15       46.51       54.54      9.75 o 
  -4  11 -16       37.47       33.91      8.03 o 
  -4  11 -16       46.91       53.90     10.50 o 
  -4  11 -17       18.40       15.66      5.33 o 
  -4  11 -18        7.55       11.59      8.25 o 
  -4  11 -19       11.23        7.64      6.33 o 
   4 -10 -21        6.49        2.16      7.19 o 
   4 -10 -20        1.15        3.47      7.35 o 
   4 -10 -19       12.75       12.64      7.06 o 
   4 -10 -18       17.27       12.81      6.47 o 
   4 -10 -17      198.62      165.38     11.91 o 
   4 -10 -16       52.26       45.01      8.93 o 
   4 -10 -15      156.27      168.05      7.01 o 
   4 -10 -14        0.58        0.38      2.93 o 
   4 -10 -13        0.02        1.69      2.65 o 
   4 -10 -12       16.46       14.41      3.13 o 
   4 -10 -12       36.79       44.86      8.94 o 
   4 -10 -11        4.04        4.04      3.55 o 
  -4  10  10        3.57       17.23      3.20 o 
   4 -10 -10      191.55      170.28     10.74 o 
  -4  10   9       42.25       35.58      3.10 o 
  -4  10   8      482.16      397.33      5.89 o 
  -4  10   7       15.40       11.16      2.70 o 
  -4  10   6      641.43      592.55      9.15 o 
  -4  10   5      254.46      201.01      2.95 o 
  -4  10   4        0.98        1.34      1.21 o 
  -4  10   3       14.52       13.23      1.71 o 
  -4  10   2      130.97      118.74      4.08 o 
  -4  10   1      115.61      107.35      4.59 o 
  -4  10   0       32.30       28.45      2.77 o 
  -4  10  -1      127.83      117.90      7.04 o 
  -4  10  -2      168.77      184.33      5.08 o 
  -4  10  -3       30.26       27.44      2.97 o 
  -4  10  -4      278.91      238.52      4.53 o 
  -4  10  -4      302.10      310.20     10.13 o 
  -4  10  -5      300.35      314.62      7.10 o 
  -4  10  -6      654.68      726.50     10.54 o 
  -4  10  -7       27.77       18.55      3.53 o 
  -4  10  -8        5.82        5.95      3.29 o 
  -4  10  -9        0.03       -3.36      3.36 o 
  -4  10 -10      151.76      156.08      7.12 o 
  -4  10 -11       18.96       19.91      5.49 o 
  -4  10 -12       10.03       10.06      3.78 o 
  -4  10 -13      345.02      391.20      9.51 o 
  -4  10 -14       49.13       53.96      5.48 o 
  -4  10 -15       16.43        8.26      6.88 o 
  -4  10 -15       31.32       35.61      8.50 o 
  -4  10 -16       32.11       28.60      8.06 o 
  -4  10 -16       32.73       43.20      9.28 o 
  -4  10 -17        2.91        2.74      4.39 o 
  -4  10 -18       22.47       33.61      6.42 o 
  -4  10 -19        2.55       -0.94      5.93 o 
  -4  10 -20        0.20        1.10      5.98 o 
   4  -9 -22       10.88       17.46     10.81 o 
   4  -9 -21       25.39       30.21      7.78 o 
   4  -9 -20        0.71       -3.43      6.97 o 
   4  -9 -19       33.31       21.85      6.89 o 
   4  -9 -18        5.05        4.04      6.56 o 
   4  -9 -17        0.91        9.07      6.19 o 
   4  -9 -16       88.25       97.92      9.72 o 
   4  -9 -15      257.50      261.92      5.81 o 
  -4   9  14       59.65       59.81      3.60 o 
   4  -9 -13      144.16      157.41      4.58 o 
   4  -9 -12      134.53      129.08      4.85 o 
   4  -9 -12      183.60      185.61     11.13 o 
  -4   9  11       95.09       85.60      4.03 o 
  -4   9  10        0.09        1.54      3.51 o 
   4  -9 -10        4.55       -0.78      4.78 o 
   4  -9  -9      172.75      160.94      4.29 o 
   4  -9  -8       10.96        9.94      2.69 o 
   4  -9  -7      279.55      269.77      4.67 o 
  -4   9   6      176.98      191.97      5.02 o 
  -4   9   5       99.95      102.79      3.89 o 
  -4   9   4      247.33      234.73      2.99 o 
  -4   9   3      135.17      141.23      2.70 o 
   4  -9  -2       45.99       36.00      1.87 o 
  -4   9   1      127.04      134.62      4.45 o 
  -4   9   0        1.43        2.40      1.52 o 
  -4   9  -1        9.37       15.90      3.13 o 
  -4   9  -1       92.59      120.65      6.92 o 
  -4   9  -2      200.49      195.48      4.87 o 
  -4   9  -3       38.84       42.00      3.13 o 
  -4   9  -4       50.37       37.11      2.55 o 
  -4   9  -4      486.03      510.82     11.44 o 
  -4   9  -5      244.25      172.41      3.88 o 
  -4   9  -6       16.67        4.33      1.90 o 
  -4   9  -6      131.05      189.63      5.92 o 
  -4   9  -7        0.57       -0.10      1.31 o 
  -4   9  -8      323.02      294.56      7.00 o 
  -4   9  -9        2.45        3.38      2.98 o 
  -4   9 -10       67.88       68.34      5.67 o 
  -4   9 -11        3.77        5.53      4.81 o 
  -4   9 -12       91.04       97.91      5.35 o 
  -4   9 -13        2.56        3.07      3.52 o 
  -4   9 -14       37.95       53.03      4.81 o 
  -4   9 -15       14.47       23.41      7.40 o 
  -4   9 -15       55.07       56.22      8.82 o 
  -4   9 -16        0.29        1.28      6.99 o 
  -4   9 -16       31.70       29.66      8.88 o 
  -4   9 -17        2.08        3.81      7.29 o 
  -4   9 -18       13.95       15.12      5.51 o 
  -4   9 -19        0.48       -2.89      5.71 o 
  -4   9 -20        5.40       12.99      9.02 o 
  -4   9 -20       20.99       24.50     12.36 o 
   4  -8 -22       12.52       19.00      7.71 o 
   4  -8 -21      129.93      113.16      9.94 o 
   4  -8 -20        0.46        6.58      7.22 o 
   4  -8 -19       32.94       29.43      6.76 o 
   4  -8 -18        9.86       18.63      6.35 o 
   4  -8 -17        6.03       11.12      5.61 o 
   4  -8 -16        8.92       12.16      7.70 o 
  -4   8  15       25.23       29.89      3.42 o 
   4  -8 -14        0.87        4.57      3.92 o 
   4  -8 -13       42.33       45.73      4.60 o 
   4  -8 -12      190.79      157.66      7.88 o 
   4  -8 -11      196.54      173.27      6.52 o 
   4  -8 -10       15.65       17.46      6.05 o 
   4  -8 -10      319.26      317.37     10.42 o 
   4  -8  -9        3.21       -1.09      3.98 o 
   4  -8  -8        8.84        7.71      2.50 o 
   4  -8  -7      322.29      321.85      5.97 o 
   4  -8  -6        1.34       80.97      4.27 o 
  -4   8   5      419.51      390.63      5.34 o 
   4  -8  -4      230.99      195.76      2.40 o 
   4  -8  -3      565.83      597.35      4.68 o 
   4  -8  -2      564.92      623.08      4.25 o 
  -4   8   1      257.41      276.21      3.78 o 
  -4   8   0      469.85      554.48      5.33 o 
  -4   8  -1      619.29      637.44      7.58 o 
  -4   8  -2     1481.90     1547.53     11.85 o 
  -4   8  -3      223.45      268.57      5.43 o 
  -4   8  -4      334.13      321.26      4.23 o 
  -4   8  -5      109.23      131.52      4.59 o 
  -4   8  -6      242.63      348.15      7.06 o 
  -4   8  -7       11.50       12.04      2.94 o 
  -4   8  -8        3.82        9.39      2.98 o 
  -4   8  -9        0.06        3.20      3.17 o 
  -4   8 -10       93.07       89.14      5.54 o 
  -4   8 -11      124.81      133.60      6.39 o 
  -4   8 -12        3.55        4.27      4.05 o 
  -4   8 -12       30.73       20.16      8.10 o 
  -4   8 -13      320.48      288.21      7.62 o 
  -4   8 -14       31.56       30.62      4.20 o 
  -4   8 -15        6.53       12.55      7.34 o 
  -4   8 -15        9.31        6.19      7.13 o 
  -4   8 -16       63.90       62.66      5.10 o 
  -4   8 -17       96.86       94.10      6.70 o 
  -4   8 -18        2.31        0.83      5.33 o 
  -4   8 -19        2.82        5.85      5.49 o 
  -4   8 -20       16.23       28.45      6.22 o 
  -4   8 -21        8.62        4.77      9.26 o 
  -4   8 -21       11.25       -1.82     12.90 o 
   4  -7 -23        1.56        3.11      7.50 o 
   4  -7 -22        2.41       11.13      7.36 o 
   4  -7 -21       17.42       18.20     10.07 o 
   4  -7 -20       14.83       19.73      6.98 o 
   4  -7 -19       26.30       21.60      6.73 o 
   4  -7 -18        1.43        8.97      6.20 o 
   4  -7 -17        8.03       12.31      6.05 o 
   4  -7 -16       13.42       18.83      5.48 o 
   4  -7 -15       83.66       78.68      6.82 o 
   4  -7 -14       70.44       67.92      6.31 o 
   4  -7 -13      168.71      145.12      7.93 o 
   4  -7 -12      194.54      200.91      8.45 o 
   4  -7 -11      213.69      191.83      8.62 o 
   4  -7 -10      292.92      249.76      8.65 o 
   4  -7  -9       19.33       15.57      3.31 o 
   4  -7  -8        0.32        1.83      2.51 o 
   4  -7  -7      109.32      137.39      4.56 o 
   4  -7  -6      577.63      458.37      7.90 o 
   4  -7  -5       69.27       60.39      3.92 o 
   4  -7  -4      161.02      145.04      1.78 o 
  -4   7   3      124.11      148.56      1.78 o 
  -4   7   2      165.06      188.16      2.16 o 
  -4   7   1      129.81      158.30      2.48 o 
  -4   7   1      131.91      152.54      4.47 o 
  -4   7   0        7.78        8.21      1.13 o 
  -4   7  -1        3.04       14.14      1.58 o 
  -4   7  -2      203.26      216.63      4.49 o 
  -4   7  -3       34.60       45.64      2.74 o 
  -4   7  -4       85.53       91.44      5.03 o 
  -4   7  -4      144.73      152.37      6.43 o 
  -4   7  -5       73.79       79.87      4.14 o 
  -4   7  -6      257.08      207.11      5.16 o 
  -4   7  -7       85.72       85.24      3.82 o 
  -4   7  -8      615.95      616.83      8.73 o 
  -4   7  -9      576.69      603.63      8.99 o 
  -4   7 -10      282.36      265.57      7.40 o 
  -4   7 -11      205.42      170.25      6.58 o 
  -4   7 -12      128.71      124.43      6.53 o 
  -4   7 -12      169.30      187.20     11.27 o 
  -4   7 -13       14.98       11.81      2.28 o 
  -4   7 -14        0.21       -2.60      3.19 o 
  -4   7 -15      135.33      151.02      5.99 o 
  -4   7 -16      112.93      127.24      5.84 o 
  -4   7 -17       36.74       34.06      5.27 o 
  -4   7 -18       94.31       86.78      6.83 o 
  -4   7 -19       35.08       37.58      5.86 o 
  -4   7 -20        0.36        6.72      5.91 o 
  -4   7 -21      114.08      142.53     12.49 o 
  -4   7 -21      116.46      143.87     15.64 o 
  -4   7 -22       18.94       19.41      9.04 o 
   4  -6 -23       60.88       66.11      9.18 o 
   4  -6 -22       78.73       57.33     11.43 o 
   4  -6 -21        6.37        7.54      6.90 o 
   4  -6 -20        4.62        1.56      6.11 o 
   4  -6 -19      165.36      125.71      9.35 o 
   4  -6 -18       34.28       30.81      7.25 o 
   4  -6 -17       74.64       76.04      9.34 o 
   4  -6 -16      174.66      148.60      9.19 o 
   4  -6 -15        3.25        2.69      5.01 o 
   4  -6 -14        0.00        1.63      4.21 o 
   4  -6 -13      152.38      134.62      5.41 o 
   4  -6 -12      250.09      237.12      6.49 o 
   4  -6 -11      887.71      897.03     11.23 o 
   4  -6 -10      977.28      892.69     15.86 o 
   4  -6 -10     1013.19      937.16     15.26 o 
   4  -6  -9        7.65        6.45      2.61 o 
   4  -6  -8      162.88      149.05      4.66 o 
   4  -6  -7      883.67      893.41      9.64 o 
   4  -6  -6      194.27      211.69      4.95 o 
   4  -6  -5      509.95      470.56     11.56 o 
  -4   6   4        1.07        1.48      0.43 o 
  -4   6   3      296.84      318.22      2.46 o 
   4  -6  -2        7.42       11.21      0.87 o 
   4  -6  -1      184.13      175.85      2.39 o 
   4  -6  -1      247.19      263.37      7.37 o 
   4  -6   0      767.32      844.02      4.42 o 
  -4   6  -1       91.34      122.15      4.40 o 
  -4   6  -1      218.45      241.09      4.60 o 
  -4   6  -2      425.29      482.63      4.85 o 
  -4   6  -3        0.45       -0.06      1.22 o 
  -4   6  -4       30.68       29.60      1.67 o 
  -4   6  -5      199.78      212.29      4.90 o 
  -4   6  -6      113.14      103.47      4.37 o 
  -4   6  -7       32.89       35.92      2.89 o 
  -4   6  -8        0.04        2.91      2.43 o 
  -4   6  -9      265.62      268.48      5.92 o 
  -4   6 -10      685.43      747.55     10.21 o 
  -4   6 -11      317.36      345.23      7.75 o 
  -4   6 -12        0.61        2.85      3.68 o 
  -4   6 -12       71.72       64.90      8.65 o 
  -4   6 -13      291.59      280.27      6.74 o 
  -4   6 -14       37.04       30.81      2.72 o 
  -4   6 -15        0.02       -0.50      3.01 o 
  -4   6 -16       25.05       38.37      7.82 o 
  -4   6 -16       78.16      101.83     10.93 o 
  -4   6 -17        3.09       14.73      5.00 o 
  -4   6 -18        3.32        4.95      4.70 o 
  -4   6 -19       12.28       21.80      5.84 o 
  -4   6 -20       18.68       19.22      5.58 o 
  -4   6 -21        3.21       12.42      8.12 o 
  -4   6 -21        6.48        4.85     11.84 o 
  -4   6 -22       26.52       23.29      6.54 o 
   4  -5 -23        7.22       15.84     11.10 o 
   4  -5 -22       13.06       13.01      7.55 o 
   4  -5 -21       38.24       35.20      7.39 o 
   4  -5 -20       53.93       38.91      7.60 o 
   4  -5 -19      119.83       90.73      8.72 o 
   4  -5 -18        1.96       -0.72      6.19 o 
   4  -5 -17       56.12       43.90      6.45 o 
   4  -5 -16      131.42      121.33      7.91 o 
   4  -5 -15       91.91       85.53      4.82 o 
   4  -5 -14      154.09      128.06      5.35 o 
   4  -5 -13       77.94       74.51      4.52 o 
   4  -5 -12        9.55        8.56      1.25 o 
  -4   5  11      334.36      281.65      2.12 o 
   4  -5 -11      337.95      334.94      7.23 o 
   4  -5 -10      134.64      103.69      4.25 o 
   4  -5  -9      103.17       94.51      4.07 o 
   4  -5  -8      168.81      164.35      4.63 o 
   4  -5  -7       73.41       69.48      3.37 o 
   4  -5  -6     1485.97     1162.94     13.83 o 
   4  -5  -5       30.08       39.69      3.71 o 
   4  -5  -4      119.04      106.93      1.41 o 
  -4   5   3     1231.44     1311.09      4.68 o 
  -4   5   2       95.48      113.08      1.61 o 
  -4   5   1        5.51        3.69      0.81 o 
   4  -5  -1      225.52      294.33      7.40 o 
   4  -5   0        0.98        1.47      0.80 o 
   4  -5   1      318.73      319.27      4.54 o 
  -4   5  -1      322.53      340.75      4.09 o 
  -4   5  -2      219.17      266.55      2.77 o 
  -4   5  -3      896.55      982.50      6.39 o 
  -4   5  -4      331.68      340.90      3.87 o 
   4  -5   5      192.29      237.17      3.31 o 
  -4   5  -6     1047.40     1336.41     16.83 o 
  -4   5  -6     1340.90     1513.02     14.65 o 
  -4   5  -7       29.09       23.33      2.35 o 
  -4   5  -8      776.47      823.81      8.93 o 
  -4   5  -9       81.49       84.07      3.59 o 
  -4   5 -10     1024.10     1168.88     11.61 o 
  -4   5 -11      372.82      430.32      7.91 o 
  -4   5 -12      997.83     1038.21     13.67 o 
  -4   5 -12     1264.57     1254.34     21.55 o 
  -4   5 -13       70.16       75.02      4.20 o 
  -4   5 -14       22.25       23.93      3.23 o 
  -4   5 -15        1.20        4.35      2.47 o 
  -4   5 -15       23.26       14.93      5.79 o 
  -4   5 -16        6.12        3.84      3.65 o 
  -4   5 -16        9.36        5.00      8.60 o 
  -4   5 -17        3.61        0.14      4.59 o 
  -4   5 -18       18.72       13.56      4.96 o 
  -4   5 -19       45.42       42.05      5.83 o 
  -4   5 -20       23.60       20.25      7.74 o 
  -4   5 -20       23.66       25.74     11.11 o 
  -4   5 -21        0.74        7.70      8.13 o 
  -4   5 -21        2.44        7.25     11.34 o 
  -4   5 -22        4.64        2.07      5.94 o 
  -4   5 -23        0.03       -0.65      8.26 o 
   4  -4 -24        0.58       -5.40      7.43 o 
   4  -4 -23       15.91       12.30      7.60 o 
   4  -4 -22        0.60        7.32      7.10 o 
   4  -4 -21       45.50       26.54      7.11 o 
   4  -4 -20       53.78       40.21      7.76 o 
   4  -4 -19        4.11        4.63      6.22 o 
   4  -4 -18        2.35        1.43      5.82 o 
   4  -4 -17       40.16       36.20      6.25 o 
   4  -4 -16        2.64        9.55      3.78 o 
   4  -4 -15      101.64       81.96      4.81 o 
   4  -4 -14       35.73       42.20      4.11 o 
   4  -4 -13      264.65      237.75      6.28 o 
   4  -4 -12      298.89      277.84      4.03 o 
  -4   4  11       88.28       68.75      2.76 o 
   4  -4 -11      148.48      127.80      5.16 o 
  -4   4  10     1437.14     1380.53      8.32 o 
   4  -4 -10     1437.58     1396.31     17.39 o 
  -4   4   9      845.65      861.24      4.15 o 
   4  -4  -8      108.19      104.08      1.48 o 
   4  -4  -7     3088.29     3314.08      9.40 o 
  -4   4   6      174.63      199.80      2.69 o 
   4  -4  -6      453.12      479.21      9.02 o 
   4  -4  -5      617.55      651.47      4.37 o 
   4  -4  -4     3020.56     3094.41     16.97 o 
   4  -4  -3     2153.78     2260.44      7.01 o 
   4  -4  -2       13.23       15.79      0.82 o 
   4  -4  -1      480.96      573.30      7.01 o 
   4  -4   0      601.98      676.79      3.62 o 
   4  -4   1      630.94      681.30      6.28 o 
   4  -4   1      630.94      930.01      6.99 o 
   4  -4   2     1171.98     1210.55      8.35 o 
  -4   4  -3      723.68      812.14      5.60 o 
  -4   4  -4      975.62     1016.46      6.18 o 
  -4   4  -5      486.48      540.20      4.47 o 
   4  -4   6       15.39       23.58      1.64 o 
  -4   4  -6       16.17       17.35      2.81 o 
  -4   4  -7      427.41      458.48      3.50 o 
  -4   4  -8       82.96       75.21      3.03 o 
  -4   4  -9      150.21      153.83      4.11 o 
  -4   4 -10      777.63      830.13      8.95 o 
  -4   4 -11       35.92       36.32      3.46 o 
  -4   4 -11      237.11      246.72     10.42 o 
  -4   4 -12       42.02       49.75      3.16 o 
  -4   4 -13       62.28       54.26      3.32 o 
  -4   4 -14       25.15       22.10      2.46 o 
  -4   4 -15       69.80       75.10      7.73 o 
  -4   4 -15      179.98      197.17     10.81 o 
  -4   4 -16       32.74       31.00      4.11 o 
  -4   4 -16      107.74      118.01     10.14 o 
  -4   4 -17       10.65        7.37      3.31 o 
  -4   4 -18        2.77        1.97      4.42 o 
  -4   4 -19       20.71       25.16      5.47 o 
  -4   4 -20        2.28        5.31      5.05 o 
  -4   4 -21        1.18       10.33      8.12 o 
  -4   4 -21        3.19       -0.53     10.51 o 
  -4   4 -22       39.52       38.71      6.50 o 
   4  -3 -24       30.63       17.25     11.24 o 
   4  -3 -23        0.34      -11.35     11.35 o 
   4  -3 -22       14.40       13.11      7.54 o 
   4  -3 -21       57.23       48.58      8.43 o 
   4  -3 -20       39.33       34.68      7.56 o 
   4  -3 -19        0.36       -2.37      5.78 o 
   4  -3 -18        8.19       13.12      6.44 o 
   4  -3 -17       16.19       23.60      5.91 o 
   4  -3 -17       30.13       31.06      7.06 o 
   4  -3 -16       10.46        7.41      4.60 o 
   4  -3 -16       87.01       87.06      8.98 o 
   4  -3 -15       74.21       69.88      4.33 o 
   4  -3 -14       24.80       24.34      3.51 o 
   4  -3 -13      220.13      214.55      5.88 o 
   4  -3 -12      345.75      325.84      6.70 o 
  -4   3  11      267.50      252.69      5.52 o 
   4  -3 -11      269.58      214.18      6.12 o 
   4  -3 -10      100.76      113.97      4.08 o 
  -4   3  10      116.77      131.55      4.35 o 
   4  -3  -9      572.90      647.06      5.58 o 
   4  -3  -8      591.24      665.50      4.12 o 
  -4   3   7     3005.40     3300.91      8.66 o 
   4  -3  -6        2.62        6.32      1.54 o 
  -4   3   5     5644.46     6139.68     24.74 o 
   4  -3  -4       10.62       28.82      1.52 o 
   4  -3  -3      397.64      415.05      3.23 o 
  -4   3   2       38.85       35.96      0.86 o 
   4  -3  -1     1126.61     1293.90      5.55 o 
   4  -3   0       54.20       53.84      0.94 o 
  -4   3  -1      480.50      493.13      7.40 o 
  -4   3  -1     1029.22     1223.18      5.72 o 
  -4   3  -2       75.21       81.52      3.60 o 
  -4   3  -3     1167.75     1247.52     13.05 o 
  -4   3  -4       35.70       41.97      2.07 o 
  -4   3  -5      113.76      135.16      3.32 o 
  -4   3  -6       72.46       81.53      2.90 o 
  -4   3  -7      216.13      248.00      2.81 o 
  -4   3  -8       28.43       32.12      1.11 o 
  -4   3  -9       88.76       80.76      2.93 o 
  -4   3 -10       91.82      107.46      3.43 o 
  -4   3 -11        0.15        4.34      2.20 o 
  -4   3 -11      112.56      120.28      8.13 o 
  -4   3 -12      128.01      135.22      3.37 o 
  -4   3 -13       48.87       54.52      2.68 o 
  -4   3 -14       18.76       23.84      3.97 o 
  -4   3 -15        5.26        4.60      5.54 o 
  -4   3 -15       50.31       58.80      8.30 o 
  -4   3 -16        1.26       -2.12      3.57 o 
  -4   3 -16        1.67       -1.27      7.88 o 
  -4   3 -17        5.82        4.75      3.15 o 
  -4   3 -18        0.32        1.44      3.44 o 
  -4   3 -19       13.75       12.02      4.86 o 
  -4   3 -20        6.04        0.57      5.12 o 
  -4   3 -21       51.57       48.28      9.24 o 
  -4   3 -21       51.65       41.89     11.08 o 
  -4   3 -22       57.62       51.56      9.30 o 
  -4   3 -23       21.78       14.81      9.03 o 
   4  -2 -24        1.81       11.52     10.64 o 
   4  -2 -23        0.24       -3.50      7.99 o 
   4  -2 -22       15.58        7.00     11.19 o 
   4  -2 -21       66.49       66.12     12.23 o 
   4  -2 -20      139.09      136.47     10.20 o 
   4  -2 -19        0.01       -2.74      3.68 o 
   4  -2 -18       71.19       58.28      4.90 o 
   4  -2 -17       28.27       20.29      5.61 o 
   4  -2 -17       37.91       39.90      6.74 o 
   4  -2 -16       79.54       86.58      6.47 o 
   4  -2 -16      151.11      160.57     10.75 o 
   4  -2 -15        0.23       -0.59      3.19 o 
   4  -2 -14       33.02       27.87      3.68 o 
   4  -2 -13       58.58       54.55      3.98 o 
   4  -2 -12       79.82       72.26      4.01 o 
   4  -2 -11       31.01       35.31      4.50 o 
   4  -2 -11       37.21       34.36      5.10 o 
   4  -2 -10       73.05       76.86      5.02 o 
   4  -2 -10      159.57      193.38      8.14 o 
  -4   2   9      365.80      356.43      4.50 o 
  -4   2   8      515.36      651.84      5.70 o 
   4  -2  -7      244.70      257.10      4.94 o 
  -4   2   6       41.16       53.99      2.21 o 
   4  -2  -5       77.01       75.05      3.84 o 
  -4   2   5      276.75      275.57      4.57 o 
  -4   2   4       87.69      109.31      2.38 o 
   4  -2  -3       49.00       51.78      1.40 o 
  -4   2   2      489.82      535.50      3.39 o 
   4  -2  -1      207.66      218.40      2.38 o 
  -4   2   0      505.20      560.37      4.06 o 
  -4   2  -1      226.64      226.97      3.42 o 
  -4   2  -2      237.71      245.37      5.62 o 
  -4   2  -3        0.78        4.86      2.29 o 
  -4   2  -4      146.80      140.61      5.09 o 
  -4   2  -5      287.17      362.67      4.66 o 
  -4   2  -6      261.07      311.89      4.40 o 
  -4   2  -7       58.75       62.22      2.29 o 
  -4   2  -8      106.67      104.12      2.79 o 
  -4   2  -9       10.97       11.84      1.70 o 
  -4   2 -10      419.77      437.77      5.28 o 
   4  -2  10      419.77      374.73      3.96 o 
  -4   2 -11      137.57      144.96      3.61 o 
  -4   2 -11      152.19      137.96      5.55 o 
  -4   2 -12      233.09      238.55      3.83 o 
  -4   2 -12      401.20      397.58     12.48 o 
  -4   2 -13        2.48        1.04      3.07 o 
  -4   2 -14       31.45       33.03      4.05 o 
  -4   2 -15      200.27      224.96     10.68 o 
  -4   2 -15      224.36      238.27     10.61 o 
  -4   2 -16      218.49      215.41     10.73 o 
  -4   2 -16      222.32      227.37     10.52 o 
  -4   2 -17       22.44       13.07      3.45 o 
  -4   2 -18        2.60        3.06      3.33 o 
  -4   2 -19        0.51       -1.06      3.70 o 
  -4   2 -20        6.10        5.23      4.02 o 
  -4   2 -21        0.39       -0.15      7.39 o 
  -4   2 -22        6.40        9.02      8.25 o 
  -4   2 -23        0.86        0.40      8.70 o 
   4  -1 -24      102.66       94.54     12.73 o 
   4  -1 -23       75.91       78.22      9.99 o 
   4  -1 -22      133.87      137.68     13.64 o 
   4  -1 -21        1.71        7.94      6.72 o 
   4  -1 -20        0.33        6.48      6.42 o 
   4  -1 -19        0.34        4.45      3.66 o 
   4  -1 -18      344.94      314.95      7.87 o 
   4  -1 -17        0.16        5.34      5.51 o 
   4  -1 -17        2.92       10.56      6.36 o 
   4  -1 -16        0.17       -0.99      4.11 o 
   4  -1 -16       12.43        4.65      7.70 o 
   4  -1 -15      340.21      318.47      7.15 o 
   4  -1 -14       87.57       75.28      4.45 o 
   4  -1 -13       35.88       34.32      3.32 o 
   4  -1 -12      287.61      258.96      6.05 o 
   4  -1 -11      482.48      520.75      8.20 o 
   4  -1 -10       27.84       29.76      2.69 o 
   4  -1  -9      232.70      263.49      5.41 o 
   4  -1  -8     1339.40     1385.22     11.08 o 
   4  -1  -7      339.23      390.22      8.11 o 
  -4   1   6     2990.91     3260.57     13.09 o 
   4  -1  -5     2068.40     2118.13     10.19 o 
  -4   1   4      164.65      184.21      3.14 o 
  -4   1   3       11.94       11.72      1.10 o 
  -4   1   2      609.85      695.92      3.90 o 
  -4   1   1     3144.60     3508.79      9.46 o 
  -4   1   0      375.11      424.20      3.22 o 
  -4   1  -1     1355.18     1500.06      9.12 o 
  -4   1  -1     2880.10     3119.81     18.29 o 
  -4   1  -2      101.99      100.76      2.17 o 
  -4   1  -3      540.10      533.44      8.62 o 
  -4   1  -4      153.45      178.93      5.46 o 
  -4   1  -5      518.50      761.06     11.44 o 
  -4   1  -6      139.03      173.99      3.38 o 
  -4   1  -7        0.01        0.54      1.09 o 
  -4   1  -8       53.43       60.36      1.90 o 
  -4   1  -9      953.33     1003.22      5.64 o 
  -4   1 -10      558.42      512.65      4.19 o 
  -4   1 -10      895.86      933.86     13.49 o 
   4  -1  11       39.20       28.89      2.16 o 
  -4   1 -11       42.41       40.97      3.94 o 
  -4   1 -12      167.77      164.55      7.00 o 
  -4   1 -12      245.73      213.60      9.98 o 
  -4   1 -13      502.21      503.19      8.74 o 
  -4   1 -14       96.39       91.97      4.83 o 
  -4   1 -15       26.05       30.38      4.01 o 
  -4   1 -16      111.10      106.24      8.59 o 
  -4   1 -16      114.76      118.48      8.36 o 
  -4   1 -17        2.71       -0.21      3.28 o 
  -4   1 -18        9.52        6.85      3.43 o 
  -4   1 -19      117.10      111.05      5.12 o 
  -4   1 -20       23.96       21.15      5.48 o 
  -4   1 -21       46.15       39.77      6.17 o 
  -4   1 -22        1.91        3.00      8.14 o 
  -4   1 -23        1.01       -4.49      7.75 o 
   4   0 -24        3.93       39.95     12.46 o 
   4   0 -23       10.39       24.47     11.11 o 
   4   0 -22       70.52       76.79     12.02 o 
   4   0 -21      171.18      181.57     11.48 o 
   4   0 -20        0.01       -1.77      6.24 o 
   4   0 -19       57.79       51.29      7.92 o 
   4   0 -18       82.35       89.22      5.11 o 
   4   0 -17      292.69      259.73     11.14 o 
   4   0 -17      318.77      281.10      9.70 o 
   4   0 -16      154.73      141.41      5.42 o 
   4   0 -15       25.00       25.00      3.44 o 
   4   0 -14       91.09       73.40      4.33 o 
   4   0 -13        0.18        0.30      2.79 o 
   4   0 -12      338.28      343.98      6.77 o 
   4   0 -11      151.28      167.93      5.26 o 
   4   0 -10       79.94       90.17      3.67 o 
   4   0  -9     1172.35     1303.18     16.07 o 
   4   0  -8        4.08        7.52      3.23 o 
   4   0  -7      452.59      521.94      9.43 o 
   4   0  -6      173.69      105.40      6.27 o 
   4   0  -5      159.34      160.65      3.44 o 
  -4   0   4       73.86       77.63      2.33 o 
  -4   0   3       68.44       68.10      1.31 o 
  -4   0   2       70.48       83.30      1.26 o 
  -4   0   1      248.65      261.17      2.73 o 
  -4   0   0       10.54       16.39      0.68 o 
  -4   0  -1      314.22      299.78      3.19 o 
  -4   0  -2       70.74       76.86      1.63 o 
  -4   0  -3       84.23      102.38      1.90 o 
  -4   0  -4       56.58       73.62      3.98 o 
  -4   0  -5       20.92       27.07      3.80 o 
  -4   0  -6      384.17      402.85      3.97 o 
  -4   0  -7       25.26       27.61      1.06 o 
  -4   0  -8       46.75       29.10      0.84 o 
  -4   0  -9        9.53       18.03      2.37 o 
  -4   0 -10       45.63       38.62      4.62 o 
  -4   0 -10      166.56      179.92      6.74 o 
  -4   0 -11       13.38       29.74      4.09 o 
  -4   0 -11      322.75      379.41     11.26 o 
  -4   0 -12      166.90      193.53      5.42 o 
  -4   0 -13       11.98       11.11      3.19 o 
  -4   0 -14       10.28       11.11      3.29 o 
  -4   0 -15      173.88      159.45      9.00 o 
  -4   0 -15      173.93      176.02      8.75 o 
  -4   0 -16        8.98       10.12      5.65 o 
  -4   0 -16       10.54       13.34      6.06 o 
  -4   0 -17       67.00       54.86      4.03 o 
  -4   0 -18        0.08        0.02      3.49 o 
  -4   0 -19       23.11       30.42      5.38 o 
  -4   0 -20       14.36        5.36      5.17 o 
  -4   0 -21       27.87       22.75      6.06 o 
  -4   0 -22        2.59       -3.91      7.95 o 
   4   1 -24       79.88       70.65     13.49 o 
   4   1 -23       15.80       22.85     12.22 o 
   4   1 -22        5.46        5.69      7.69 o 
   4   1 -21       25.22        7.30     12.14 o 
   4   1 -20       26.42       18.75      7.08 o 
   4   1 -19      126.57      125.81      9.80 o 
   4   1 -18      230.36      202.34      6.58 o 
   4   1 -17       24.94       25.13      6.89 o 
   4   1 -17       25.37       29.30      6.26 o 
   4   1 -16      114.04      107.16      6.45 o 
   4   1 -16      212.10      189.01     11.13 o 
   4   1 -15      542.23      522.87      9.10 o 
   4   1 -14      521.62      495.71      8.53 o 
   4   1 -13      315.32      326.95      6.85 o 
   4   1 -12       70.28       72.62      3.84 o 
   4   1 -11       12.09       13.50      4.44 o 
   4   1 -10       23.33       24.13      4.09 o 
   4   1  -9      204.19      216.09      7.13 o 
   4   1  -8      803.93      902.24     13.03 o 
   4   1  -7       28.19       38.54      3.66 o 
   4   1  -6      136.09      108.73      5.65 o 
   4   1  -5      110.82      137.84      4.56 o 
  -4  -1   4     1191.57     1247.33      6.20 o 
  -4  -1   3      440.77      531.35      3.41 o 
  -4  -1   2      760.67      864.46      4.02 o 
  -4  -1   1      502.49      511.81      7.91 o 
   4   1  -1      561.20      637.09      3.53 o 
  -4  -1   0      598.23      628.80      2.88 o 
   4   1   1      431.90       65.90      2.58 o 
  -4  -1  -2       74.69       83.47      3.87 o 
  -4  -1  -3      244.52      241.97      6.27 o 
  -4  -1  -4      453.56      246.88      2.48 o 
  -4  -1  -5     1783.01     2157.98      9.01 o 
  -4  -1  -6        3.19        8.41      1.52 o 
  -4  -1  -6      366.87      266.76      3.41 o 
  -4  -1  -7       44.08       44.46      2.09 o 
  -4  -1  -8      179.62      214.40      4.14 o 
  -4  -1  -9      133.56      124.21      3.60 o 
  -4  -1 -10      554.22      524.86     11.76 o 
  -4  -1 -10      561.64      574.81      9.19 o 
  -4  -1 -11      228.88      243.24      5.92 o 
  -4  -1 -12        3.78        3.24      3.12 o 
  -4  -1 -12      353.53      352.32     11.30 o 
  -4  -1 -13        4.86        7.57      2.84 o 
  -4  -1 -14        2.26        2.53      3.02 o 
  -4  -1 -15       41.40       45.68      6.77 o 
  -4  -1 -15       43.80       51.25      6.45 o 
  -4  -1 -16       41.38       31.78      6.68 o 
  -4  -1 -16       41.62       44.54      6.27 o 
  -4  -1 -17        0.95        4.05      3.13 o 
  -4  -1 -18       80.75       77.64      6.08 o 
  -4  -1 -19        6.83        3.96      4.81 o 
  -4  -1 -20        4.83        5.24      5.26 o 
  -4  -1 -21       25.23       27.13      6.12 o 
  -4  -1 -22        4.96        1.18      8.64 o 
   4   2 -23       34.15       37.59     12.51 o 
   4   2 -22       30.04       17.86     11.29 o 
   4   2 -21        0.07        6.35      7.47 o 
   4   2 -20        0.02        6.67      7.25 o 
   4   2 -19        4.80        3.45      6.22 o 
   4   2 -18       10.59       10.32      3.62 o 
   4   2 -17        1.04       -2.22      6.38 o 
   4   2 -17      148.79      158.96      7.86 o 
   4   2 -16      138.04      132.19      7.02 o 
   4   2 -16      233.11      218.21     11.97 o 
   4   2 -15       98.95       87.83      4.70 o 
   4   2 -14       35.98       43.65      3.88 o 
   4   2 -13       31.70       31.95      3.49 o 
   4   2 -12      343.95      348.60     10.69 o 
   4   2 -11      132.56      162.57      8.74 o 
   4   2 -10       25.10       23.35      4.10 o 
   4   2  -9       62.18       59.78      4.79 o 
   4   2  -8        6.68        8.98      3.21 o 
   4   2  -7       19.73       19.61      3.19 o 
   4   2  -6      690.92      639.46     10.45 o 
   4   2  -5       20.06       19.01      2.74 o 
  -4  -2   4      877.59      971.04      5.91 o 
  -4  -2   3      191.21      195.30      2.68 o 
   4   2  -2       16.57       18.95      1.18 o 
  -4  -2   1     1235.83     1428.70     13.70 o 
   4   2  -1     2362.67     2697.50      9.26 o 
   4   2   0      893.53      826.45      3.99 o 
  -4  -2  -1     2485.51     2885.61     11.98 o 
  -4  -2  -2       65.87       85.81      2.61 o 
  -4  -2  -3       72.44       89.63      2.59 o 
  -4  -2  -4       92.85      100.18      2.56 o 
  -4  -2  -5      436.33      569.77      5.31 o 
  -4  -2  -6       19.39       17.43      1.12 o 
  -4  -2  -6      318.53      266.39      3.17 o 
  -4  -2  -7       51.33       54.44      1.92 o 
  -4  -2  -8        2.74        5.43      1.55 o 
  -4  -2  -9       47.33       48.08      2.48 o 
  -4  -2 -10       32.79       23.61      4.54 o 
  -4  -2 -10       35.11       32.51      3.64 o 
  -4  -2 -11      313.99      329.00      7.10 o 
  -4  -2 -11      314.59      306.03     10.67 o 
  -4  -2 -12        3.62        4.79      2.87 o 
  -4  -2 -12       13.14       11.72      5.91 o 
  -4  -2 -13        8.63        6.70      2.73 o 
  -4  -2 -14        0.11        1.48      2.74 o 
  -4  -2 -15       55.53       49.34      3.84 o 
  -4  -2 -16        1.77       -4.60      5.70 o 
  -4  -2 -17        0.71       -0.39      4.46 o 
  -4  -2 -18       15.06       15.16      5.01 o 
  -4  -2 -19        2.20        5.76      5.05 o 
  -4  -2 -20        1.67       -5.16      5.16 o 
  -4  -2 -21        6.33       -2.81      8.28 o 
  -4  -2 -22        1.41       -3.48      9.48 o 
   4   3 -23        6.96        4.57      8.56 o 
   4   3 -22       30.77       36.58     12.17 o 
   4   3 -21       95.40      107.18     13.11 o 
   4   3 -20        3.25        1.48      6.80 o 
   4   3 -19        1.70        1.05      7.46 o 
   4   3 -18        0.69        4.24      6.52 o 
   4   3 -17       29.98       27.74      6.73 o 
   4   3 -17       31.93       32.90      6.43 o 
   4   3 -16      107.14       90.57      8.66 o 
   4   3 -16      234.90      235.54      9.33 o 
   4   3 -15        1.45        0.65      3.38 o 
   4   3 -14      447.58      469.56     13.49 o 
   4   3 -13       28.83       29.20      5.18 o 
   4   3 -12      135.28      141.61      7.53 o 
   4   3 -11       14.02        9.13      6.24 o 
   4   3 -10       89.75      101.76      6.02 o 
   4   3  -9       35.68       45.57      4.46 o 
   4   3  -8      136.93      155.13      6.41 o 
   4   3  -7       47.14       44.11      4.03 o 
   4   3  -6      351.18      377.87      8.36 o 
   4   3  -5      529.95      507.10      8.73 o 
   4   3  -4      415.00      412.73      5.44 o 
  -4  -3   3      444.54      570.89      6.09 o 
  -4  -3   2     2403.15     2571.62      9.35 o 
   4   3  -1      192.26      264.69      4.27 o 
  -4  -3   1      428.16      567.19      6.06 o 
   4   3   0      577.64      450.00      3.26 o 
  -4  -3  -1      474.47      604.11      6.25 o 
  -4  -3  -2     2064.58     2137.72     11.62 o 
  -4  -3  -3       12.67       12.24      1.68 o 
  -4  -3  -4       57.20       65.80      2.30 o 
  -4  -3  -5       30.53       49.35      2.42 o 
  -4  -3  -6      595.03      513.91      4.70 o 
  -4  -3  -7       27.47       21.74      1.18 o 
  -4  -3  -8      316.75      317.91      4.02 o 
  -4  -3  -9      701.41      686.17      6.54 o 
  -4  -3 -10       86.30       94.39      6.30 o 
  -4  -3 -10      130.92      140.64      4.71 o 
  -4  -3 -11      233.14      243.82      5.30 o 
  -4  -3 -12       18.86       12.06      3.22 o 
  -4  -3 -12       29.14       27.73      6.37 o 
  -4  -3 -13        0.25       -2.62      2.62 o 
  -4  -3 -14       41.73       41.85      5.98 o 
  -4  -3 -15       34.91       32.42      6.29 o 
  -4  -3 -16        0.00        0.33      5.48 o 
  -4  -3 -17       19.01       21.78      4.84 o 
  -4  -3 -18       64.97       48.65      8.96 o 
  -4  -3 -18      114.66      109.89     10.67 o 
  -4  -3 -19       47.89       44.72      5.94 o 
  -4  -3 -20        1.28       -1.43      8.99 o 
  -4  -3 -21       19.29       17.20      9.26 o 
   4   4 -23       17.22       18.51      9.18 o 
   4   4 -22        4.83       19.04     11.50 o 
   4   4 -21       50.36       46.56     11.78 o 
   4   4 -20       21.49       12.38      7.67 o 
   4   4 -19        5.05        8.96      7.42 o 
   4   4 -18        0.31        5.52      6.35 o 
   4   4 -17      133.71      136.21     10.05 o 
   4   4 -17      138.27      142.53      8.13 o 
   4   4 -16      215.39      213.40      7.28 o 
   4   4 -15       47.28       50.22      7.27 o 
   4   4 -14        2.10       -0.78      5.83 o 
   4   4 -13       69.53       65.13      6.50 o 
   4   4 -12      366.76      380.16     11.59 o 
   4   4 -11      294.47      264.00     12.61 o 
   4   4 -10       10.42       14.33      6.19 o 
   4   4  -9      427.43      423.36     10.64 o 
   4   4  -8        2.61        3.30      3.61 o 
   4   4  -7      286.46      292.51      8.23 o 
   4   4  -6      276.34      267.13      7.60 o 
   4   4  -5      185.91      181.29      6.08 o 
   4   4  -4        6.45        9.76      1.87 o 
   4   4  -3       65.48       89.27      2.95 o 
  -4  -4   2       40.25       44.02      1.77 o 
   4   4  -1      426.98      496.07      6.27 o 
   4   4  -1     1239.18     1428.32     10.12 o 
  -4  -4   0        2.37        6.43      0.98 o 
  -4  -4  -1     1471.36     1630.90     10.67 o 
   4   4   2       24.73       28.82      2.21 o 
  -4  -4  -3      118.27      100.43      3.20 o 
  -4  -4  -4       21.71       19.33      1.83 o 
  -4  -4  -5      440.49      716.90      6.62 o 
  -4  -4  -6      152.27      173.15      3.10 o 
  -4  -4  -7      126.05      128.72      6.15 o 
  -4  -4  -8      447.50      461.10      4.30 o 
  -4  -4  -9        1.67        1.73      1.45 o 
  -4  -4 -10      155.50      175.34      3.72 o 
  -4  -4 -11      150.25      165.06      4.38 o 
  -4  -4 -12      166.06      168.56      8.97 o 
  -4  -4 -13        3.51       11.50      4.93 o 
  -4  -4 -14       17.37       20.85      5.41 o 
  -4  -4 -15       48.11       46.67      6.57 o 
  -4  -4 -16       38.54       35.08      4.95 o 
  -4  -4 -17       11.06       11.80      4.85 o 
  -4  -4 -18       21.08       30.70      5.37 o 
  -4  -4 -19       53.82       43.77      9.55 o 
  -4  -4 -20        9.72        6.74      8.71 o 
  -4  -4 -21       28.92       30.20      9.47 o 
   4   5 -22        5.49       -3.26     11.09 o 
   4   5 -21       96.92      108.39     13.27 o 
   4   5 -20      116.86      111.42     10.41 o 
   4   5 -19        0.27       -1.68      7.71 o 
   4   5 -18        0.62       -7.03      7.03 o 
   4   5 -17        2.44        2.39      6.90 o 
   4   5 -16       15.93       17.03      7.33 o 
   4   5 -15      282.79      309.44     12.74 o 
   4   5 -14      484.95      528.21     14.89 o 
   4   5 -13      392.43      421.35     13.28 o 
   4   5 -12      353.29      367.95     11.81 o 
   4   5 -11      407.73      333.87     14.12 o 
   4   5 -10      396.67      392.20     11.94 o 
   4   5  -9      312.71      320.93      9.88 o 
   4   5  -8       46.26       43.52      4.89 o 
   4   5  -7       36.68       37.74      4.33 o 
   4   5  -6      422.78      369.14      8.98 o 
   4   5  -5       56.45       43.62      5.12 o 
  -4  -5   4      101.46       95.10      3.30 o 
  -4  -5   3       99.68       81.60      2.99 o 
   4   5  -2      197.12      194.61      3.23 o 
   4   5  -1        9.60       14.08      1.99 o 
   4   5  -1       14.86       25.11      2.89 o 
   4   5   0      244.80      192.99      2.83 o 
   4   5   1        7.61        3.18      0.96 o 
  -4  -5  -1       14.24       25.52      1.31 o 
  -4  -5  -2       29.52       19.87      2.28 o 
   4   5   3      177.80      155.51      4.12 o 
   4   5   4        0.23        2.24      2.01 o 
  -4  -5  -5       98.36      123.97      3.57 o 
  -4  -5  -6        1.24        0.79      2.12 o 
  -4  -5  -7        4.88        5.43      1.27 o 
  -4  -5  -8      726.80      753.90     13.72 o 
  -4  -5  -9      224.63      213.06      8.22 o 
  -4  -5 -10      983.92      952.96     16.19 o 
  -4  -5 -11      360.96      370.13     11.60 o 
  -4  -5 -12      632.03      607.21     14.21 o 
  -4  -5 -13        0.45        7.90      4.80 o 
  -4  -5 -14       96.59       85.42      7.11 o 
  -4  -5 -15        8.67        9.29      5.24 o 
  -4  -5 -16       51.42       45.75      5.28 o 
  -4  -5 -17       67.63       55.38      5.70 o 
  -4  -5 -18       16.72       18.91      8.31 o 
  -4  -5 -19        0.16        6.62      7.80 o 
  -4  -5 -20       28.30       20.47      9.67 o 
   4   6 -22       12.45       19.16     13.44 o 
   4   6 -21        0.07       -5.45     12.29 o 
   4   6 -20       28.13       32.78      8.87 o 
   4   6 -19       63.28       80.78      9.90 o 
   4   6 -18       64.06       86.51      9.32 o 
   4   6 -17        0.76        2.26      7.15 o 
   4   6 -16      336.10      346.56     16.09 o 
   4   6 -15        4.66       11.28      6.90 o 
   4   6 -14       28.26       31.76      6.48 o 
   4   6 -13      120.90      144.79      9.32 o 
   4   6 -12      145.39      144.69      8.71 o 
   4   6 -11      130.45      161.14      9.49 o 
   4   6 -10      131.03      141.61      8.56 o 
   4   6  -9      336.56      332.05     10.39 o 
   4   6  -8       17.26       20.08      4.47 o 
   4   6  -7      597.99      588.28     11.85 o 
   4   6  -6      336.71      322.63      8.66 o 
   4   6  -5      250.01      146.84      7.93 o 
  -4  -6   4       55.17       48.73      3.01 o 
  -4  -6   3       23.00       22.45      2.37 o 
   4   6  -2        0.25       -0.81      2.01 o 
   4   6  -1       37.62       45.40      3.57 o 
  -4  -6   0      390.50      421.96      6.44 o 
   4   6   1       36.14       44.06      1.89 o 
   4   6   2      132.26       64.03      1.51 o 
   4   6   3      137.22      145.61      4.24 o 
  -4  -6  -4        0.27        3.58      2.29 o 
  -4  -6  -5       83.27       92.33      4.33 o 
  -4  -6  -6      177.28      159.09      9.00 o 
  -4  -6  -7       24.82       13.34      4.22 o 
  -4  -6  -8      205.88      186.03      7.84 o 
  -4  -6  -9      116.64      122.33      7.08 o 
  -4  -6 -10       32.58       35.00      5.12 o 
  -4  -6 -11      157.52      181.00      9.21 o 
  -4  -6 -12      107.94      109.95      8.13 o 
  -4  -6 -13      169.97      156.29      8.35 o 
  -4  -6 -14        7.22       12.39      5.34 o 
  -4  -6 -15        3.14        0.97      5.26 o 
  -4  -6 -16        0.33       -3.90      4.54 o 
  -4  -6 -17        0.16       12.72      8.37 o 
  -4  -6 -18        0.23       -1.51      8.82 o 
  -4  -6 -19       13.33        3.46      9.06 o 
   4   7 -21       50.19       48.97     12.20 o 
   4   7 -20       60.02       73.85     10.24 o 
   4   7 -19       66.87       83.45      9.49 o 
   4   7 -18      136.72      152.28     11.61 o 
   4   7 -17      218.41      246.10     15.29 o 
   4   7 -16      301.87      168.98     16.08 o 
   4   7 -15       41.89       37.54      7.32 o 
   4   7 -14       33.79       27.72      6.73 o 
   4   7 -13       58.24       63.06      7.66 o 
   4   7 -12      190.93      182.95      9.67 o 
   4   7 -11       77.47       83.37      8.36 o 
   4   7 -10      174.22      168.73     10.19 o 
   4   7  -9      249.64      240.62      9.46 o 
   4   7  -8      556.37      538.73     12.43 o 
   4   7  -7      207.17      199.97      7.92 o 
   4   7  -6      300.13      288.41      8.81 o 
   4   7  -5      426.58      426.25     11.69 o 
   4   7  -4        2.11       -0.41      4.06 o 
  -4  -7   4       16.77        6.97      5.31 o 
   4   7  -3       90.36      127.91      4.82 o 
   4   7  -2     1379.31     1389.18     10.15 o 
   4   7  -1      666.27      612.68      8.54 o 
   4   7   0      847.81      824.53      7.76 o 
   4   7   1      480.96      442.25      4.25 o 
   4   7   2      158.16      124.17      2.39 o 
   4   7   3      169.24       45.29      1.45 o 
   4   7   4       19.06       12.22      2.74 o 
   4   7   5      267.74      304.76      7.02 o 
   4   7   6       78.51       75.11      4.69 o 
   4   7   7        4.92        0.61      3.05 o 
  -4  -7  -8       54.07       47.70      5.57 o 
  -4  -7  -9        2.37        4.65      4.36 o 
  -4  -7 -10       20.26       18.70      5.01 o 
  -4  -7 -11       19.10       14.48      5.73 o 
  -4  -7 -12       57.31       45.13      7.37 o 
  -4  -7 -13       53.38       55.04      6.18 o 
  -4  -7 -14       20.40       19.95      5.54 o 
  -4  -7 -15        3.52        6.31      5.62 o 
  -4  -7 -16       97.46       83.19     10.74 o 
  -4  -7 -17       47.82       41.58      9.93 o 
  -4  -7 -18        0.02       10.16      9.44 o 
   4   8 -21        5.01        0.19     12.99 o 
   4   8 -20        1.09        4.38      9.02 o 
   4   8 -19        7.58       15.22      7.76 o 
   4   8 -18       24.56       34.81      8.57 o 
   4   8 -17       43.70       83.35     12.68 o 
   4   8 -16        0.91        6.01      9.97 o 
   4   8 -15       25.62       40.80     10.61 o 
   4   8 -14        1.26       -3.09      6.18 o 
   4   8 -13        1.02        2.24      5.87 o 
   4   8 -12      143.98      147.36      9.36 o 
   4   8 -11       66.15       70.66      8.43 o 
   4   8 -10      403.59      489.19     14.45 o 
   4   8  -9        0.01       -1.91      4.79 o 
   4   8  -8      156.65      166.28      8.08 o 
   4   8  -7       94.55       92.29      4.89 o 
   4   8  -6      612.37      617.72     15.05 o 
   4   8  -5      314.67      333.31     11.15 o 
   4   8  -4        0.11       -4.71      4.71 o 
  -4  -8   4       86.04       65.96      6.59 o 
   4   8  -3      349.18      392.11      7.77 o 
   4   8  -2       12.78       13.86      2.45 o 
   4   8  -1      132.27      201.84      8.29 o 
   4   8  -1      423.63      489.19      8.48 o 
   4   8   0       56.41       43.68      2.83 o 
   4   8   1      513.41      534.41      6.92 o 
  -4  -8  -2       23.28       24.13      2.61 o 
   4   8   3        0.98        4.79      2.73 o 
   4   8   4        0.46        1.56      2.72 o 
   4   8   5      243.53      259.74      6.74 o 
   4   8   6      105.88       92.13      4.94 o 
   4   8   7       49.28       49.94      3.96 o 
   4   8   8       10.63       10.20      3.32 o 
   4   8   9      114.25      106.01      5.06 o 
  -4  -8 -10       29.69       29.08      5.25 o 
  -4  -8 -11      152.41      148.87      8.76 o 
  -4  -8 -12       47.55       44.52      7.84 o 
  -4  -8 -13        2.11        7.98      5.07 o 
  -4  -8 -14        5.75       14.30      4.38 o 
  -4  -8 -15       65.74       48.29      9.21 o 
  -4  -8 -16        0.99        0.18      8.63 o 
  -4  -8 -17       27.52       13.03      9.46 o 
  -4  -8 -18        1.38       18.54      9.70 o 
   4   9 -20       33.72       36.16     10.34 o 
   4   9 -19       27.87       25.31      8.91 o 
   4   9 -18        3.45       -3.20      7.85 o 
   4   9 -17       81.70       96.89     13.48 o 
   4   9 -16       55.01       55.50     11.58 o 
   4   9 -15       22.02       24.24     10.87 o 
   4   9 -14        2.84        3.71      6.78 o 
   4   9 -13        3.13       14.54      6.43 o 
   4   9 -12        0.98       10.38      6.35 o 
   4   9 -11      117.27      122.92      9.49 o 
   4   9 -10       62.33       62.93      8.12 o 
   4   9  -9      184.72      201.20      9.32 o 
   4   9  -8       10.30        7.54      3.56 o 
   4   9  -7        1.19       -2.39      3.25 o 
   4   9  -6      173.22      157.87      9.30 o 
   4   9  -5      117.26       94.43      4.98 o 
   4   9  -4        2.89       -1.09      4.77 o 
  -4  -9   4       48.86       32.05      6.37 o 
   4   9  -3       59.59       59.49      4.31 o 
   4   9  -2      189.46      197.66      4.83 o 
   4   9  -1      244.48      250.20      5.74 o 
   4   9   0       40.09       38.09      2.98 o 
   4   9   1      214.04      212.12      5.18 o 
   4   9   2      131.60      135.19      4.06 o 
   4   9   3       19.12       22.05      2.66 o 
   4   9   4       15.72       17.32      3.32 o 
   4   9   5        8.66       12.17      4.20 o 
  -4  -9  -6       56.59       68.70      4.72 o 
   4   9   7       25.68       25.72      3.73 o 
  -4  -9  -8      141.13      135.53      5.50 o 
   4   9   9        9.41        5.64      3.47 o 
   4   9  10        0.42        1.07      3.69 o 
   4   9  11       37.35       30.36      5.66 o 
  -4  -9 -12      432.72      469.17     14.27 o 
  -4  -9 -13        1.44        9.50      4.31 o 
  -4  -9 -14      139.69      147.85     12.26 o 
  -4  -9 -15       22.88       30.34     12.67 o 
  -4  -9 -16        8.36       18.11     13.08 o 
  -4  -9 -17        3.01        8.87      8.52 o 
   4  10 -19        0.45       -3.01      8.42 o 
   4  10 -18       42.62       60.82     10.56 o 
   4  10 -17        3.71       13.09     11.75 o 
   4  10 -16        2.23        1.91     11.31 o 
   4  10 -15       40.61       47.64      8.84 o 
   4  10 -14       15.57       16.65      6.87 o 
   4  10 -13       75.17      100.48      9.39 o 
   4  10 -12       10.17       19.21      6.59 o 
   4  10 -11       10.76       11.35      9.24 o 
   4  10 -10       65.43       99.94      9.95 o 
   4  10  -9      725.12      698.68     16.27 o 
   4  10  -8       49.50       47.50      4.76 o 
   4  10  -7      323.42      316.84     12.67 o 
   4  10  -6       37.92       35.39      4.55 o 
   4  10  -5      200.57      140.60      7.34 o 
   4  10  -4       15.81       11.40      3.78 o 
  -4 -10   3      148.12      154.30      6.09 o 
   4  10  -2      303.33      316.17      7.77 o 
   4  10  -1      145.20      180.94      5.66 o 
   4  10   0      312.78      301.97      5.95 o 
   4  10   1      194.53      212.25      5.28 o 
   4  10   2        0.00        3.06      2.66 o 
   4  10   3        0.06        3.15      2.58 o 
   4  10   4       33.58       30.74      3.79 o 
   4  10   5      204.96      211.15      7.21 o 
  -4 -10  -6       22.94       24.94      4.56 o 
   4  10   7       65.04       66.74      4.56 o 
  -4 -10  -8        4.02        3.63      3.57 o 
   4  10   9        2.72       13.60      3.78 o 
   4  10  10       50.94       40.84      4.56 o 
  -4 -10 -11      103.66       96.85      6.33 o 
   4  10  12        0.03       -1.30      6.60 o 
  -4 -10 -12        7.73       15.91     11.13 o 
  -4 -10 -13        4.72        0.73      5.44 o 
  -4 -10 -14       44.48       41.60      6.17 o 
   4  10  15      166.91      170.56     11.03 o 
  -4 -10 -15      184.84      172.80     15.56 o 
   4  10  16       10.78       15.11      8.09 o 
   4  11 -18      101.30      122.16     11.51 o 
   4  11 -17        1.68       -4.87     12.57 o 
   4  11 -16        1.50       -5.12     13.94 o 
   4  11 -15        2.87       19.25     11.44 o 
   4  11 -14      158.17      184.16     12.12 o 
   4  11 -13      107.60      110.73     10.05 o 
   4  11 -12       18.53       23.19      7.15 o 
   4  11 -11       18.32       20.17      7.43 o 
   4  11 -10       84.88      105.58      9.83 o 
   4  11  -9        8.31       12.04      6.13 o 
   4  11  -8      119.85      132.71      6.59 o 
   4  11  -7       19.44       30.93      7.66 o 
   4  11  -6       91.72       88.64      6.25 o 
  -4 -11   5        0.86        4.10      4.74 o 
   4  11  -4      127.67      154.50      9.63 o 
  -4 -11   4      130.29      131.56      8.87 o 
   4  11  -3       36.30       45.79      4.60 o 
   4  11  -2        0.07        0.92      3.72 o 
   4  11  -1        9.90        8.05      4.11 o 
   4  11   0        8.25        7.15      2.92 o 
   4  11   1       10.01        9.15      3.49 o 
   4  11   2       35.88       41.87      3.39 o 
   4  11   3        7.41       11.17      2.87 o 
   4  11   4       69.92       65.54      4.66 o 
   4  11   5       14.92       23.61      5.41 o 
   4  11   6      221.00      205.93      6.99 o 
  -4 -11  -7        0.55        2.94      3.58 o 
  -4 -11  -8        7.72        6.66      3.68 o 
   4  11   9       32.25       32.24      4.68 o 
   4  11  10       65.02       64.85      5.13 o 
   4  11  11       44.39       59.29      7.78 o 
   4  11  12      137.28      131.02      8.96 o 
  -4 -11 -13       29.24       19.77      5.76 o 
  -4 -11 -14        0.11        3.04      5.81 o 
   4  11  15        2.76        1.37      7.85 o 
   4  12 -17       90.91       80.69     14.32 o 
   4  12 -16       11.48       18.97     10.77 o 
   4  12 -15       24.30       33.59      9.04 o 
   4  12 -14       95.69      129.25     11.18 o 
   4  12 -13       12.12        8.46      7.58 o 
   4  12 -12        2.09        7.50      7.30 o 
   4  12 -11       47.86       54.29      9.37 o 
   4  12 -10        3.08       -5.11      9.44 o 
   4  12  -9       44.41       32.72      7.07 o 
   4  12  -8        5.68        5.12      4.67 o 
  -4 -12   7        2.07        5.07      4.47 o 
  -4 -12   6        1.75        4.08      5.78 o 
   4  12  -5       11.79       12.30      4.95 o 
  -4 -12   4        1.21        8.85      5.98 o 
   4  12  -4        1.86       -4.68      8.87 o 
   4  12  -3        2.68        6.13      4.12 o 
   4  12  -2       15.90       19.30      4.45 o 
   4  12  -1       36.91       42.80      4.93 o 
   4  12   0       12.99       10.76      3.36 o 
  -4 -12  -1       49.26       43.33      4.33 o 
   4  12   2       67.35       82.77      4.30 o 
   4  12   3      149.75      167.71      5.33 o 
   4  12   4       71.68       75.58      5.09 o 
   4  12   5       75.81      104.88      6.82 o 
   4  12   6       44.17       41.25      5.52 o 
   4  12   7       31.66       39.97      4.71 o 
  -4 -12  -8        2.41        2.98      4.22 o 
   4  12   9        1.09       -1.86      6.53 o 
   4  12  10       97.92       88.54      9.01 o 
  -4 -12 -10      114.36      183.89     14.67 o 
   4  12  11       76.27       93.23      7.90 o 
   4  12  12        1.23       20.43      8.06 o 
  -4 -12 -13        0.07        4.31      5.72 o 
   4  13 -16       21.59       21.93     11.99 o 
   4  13 -15       31.43       49.80      9.97 o 
   4  13 -14      138.43      122.76     11.58 o 
   4  13 -13       18.57       30.90      8.89 o 
   4  13 -12       51.38       38.31      8.36 o 
   4  13 -11      188.58      164.68     11.89 o 
   4  13 -10        1.96       14.68      9.13 o 
  -4 -13   9       12.27        5.53      4.93 o 
   4  13  -8        5.21        5.71      3.82 o 
   4  13  -7        0.87       -0.06      4.61 o 
   4  13  -6       14.45       21.68      6.45 o 
   4  13  -5       23.42       18.19      5.00 o 
  -4 -13   4      178.28      237.33      9.36 o 
   4  13  -3      122.38      149.08      7.06 o 
   4  13  -2        3.33        3.45      4.68 o 
   4  13  -1       19.47       35.56      6.68 o 
   4  13   0       28.57       32.77      3.82 o 
   4  13   1       27.23       29.96      4.50 o 
   4  13   2       22.12       19.02      3.77 o 
   4  13   3        3.73        1.80      3.90 o 
   4  13   4       39.00       38.46      4.76 o 
   4  13   5       18.18       20.39      5.81 o 
   4  13   6      119.50      118.74      7.38 o 
   4  13   7       27.37       34.25      4.99 o 
  -4 -13  -7       28.33       23.28     11.37 o 
  -4 -13  -8       66.33       65.55      6.54 o 
   4  13   9       64.20       61.81      6.20 o 
   4  13  10       74.59       81.62      9.84 o 
  -4 -13 -10       74.63       77.39     11.00 o 
   4  13  11        7.09        7.82      7.61 o 
  -4 -13 -12        1.86       19.92      7.71 o 
   4  14 -15       21.29       14.19     13.03 o 
   4  14 -14        7.20       21.83      8.94 o 
   4  14 -13        1.88        1.33      8.36 o 
   4  14 -12        0.22        4.36      8.06 o 
   4  14 -11        8.38       12.97      9.35 o 
  -4 -14  10        1.15        1.86      7.08 o 
  -4 -14   9        8.79        1.96      5.04 o 
   4  14  -8       28.07       27.49      5.29 o 
   4  14  -7        8.62        8.00      5.68 o 
  -4 -14   6       33.78       39.98      6.96 o 
   4  14  -5       52.28       69.33      6.28 o 
   4  14  -4        5.32        0.39      6.48 o 
   4  14  -3       15.03       16.36      5.24 o 
   4  14  -2        0.01       -3.55      4.70 o 
   4  14  -1        4.70        2.59      6.63 o 
   4  14   0       30.99       27.05      5.16 o 
   4  14   1        6.59        2.62      4.74 o 
   4  14   2       10.29       17.52      4.58 o 
  -4 -14  -2       10.29       -0.87      8.49 o 
  -4 -14  -3        2.84        0.00      3.63 o 
   4  14   4        1.96       -1.59      4.41 o 
  -4 -14  -4        2.60       -2.81      9.28 o 
  -4 -14  -5       22.61       20.84      5.13 o 
   4  14   6       82.38       95.12      6.81 o 
   4  14   7       28.30       35.64      8.11 o 
  -4 -14  -7       95.06       90.53     12.88 o 
   4  14   8       44.72       42.50      6.56 o 
   4  14   9       17.85       15.38      5.80 o 
   4  14  10       52.09       66.86      9.81 o 
  -4 -14 -10       74.62      153.72     15.75 o 
   4  15 -13        6.50        7.96      8.77 o 
  -4 -15  10       50.70       73.52     11.92 o 
  -4 -15   9        3.29        9.09      8.33 o 
  -4 -15   8        5.52        1.00      7.19 o 
  -4 -15   7        2.88       -5.86      7.01 o 
  -4 -15   6        8.87       11.87      8.77 o 
  -4 -15   5       20.56       16.23      6.71 o 
   4  15  -4       22.55       15.57      7.00 o 
  -4 -15   3       10.03        6.38      5.28 o 
  -4 -15   2       10.17       14.50      5.15 o 
  -4 -15   1       60.31       75.21     10.59 o 
  -4 -15   0        0.00        5.77      6.79 o 
   4  15   1       81.76       94.39      7.70 o 
  -4 -15  -2        4.02        6.17      4.75 o 
   4  15   3        0.16        2.33      4.52 o 
   4  15   4       12.03       11.81      7.68 o 
  -4 -15  -4       21.58       28.38     10.12 o 
  -4 -15  -5        4.63        3.34      7.54 o 
  -4 -15  -6       11.01       22.27      9.40 o 
   4  15   7       22.15       27.55      8.10 o 
  -4 -15  -7       22.43       21.84     12.15 o 
  -4 -15  -8       42.90       29.72      9.63 o 
  -4 -16   8        0.00        0.16      7.97 o 
  -4 -16   7       13.63       14.57      7.31 o 
  -4 -16   6        7.95        7.52     10.46 o 
  -4 -16   5        9.93        6.67     10.35 o 
  -4 -16   4        4.76        7.27      9.52 o 
  -4 -16   3       44.85       48.63      8.80 o 
  -4 -16   2        0.41        6.44      6.56 o 
  -4 -16   1       11.05        4.90      9.89 o 
  -4 -16   0      105.94      117.03      9.80 o 
  -4 -16  -1        8.14        9.27     10.30 o 
  -4 -16  -2       17.86       13.01      5.32 o 
   4  16   3        6.94        6.37      8.14 o 
   4  16   4        8.64        0.49      8.41 o 
  -4 -17   3        3.73        8.33      7.89 o 
  -4 -17   2        0.25       -4.93      7.52 o 
  -4 -17   1       50.33       44.59     10.98 o 
  -5  19   8       32.85       35.09      9.03 o 
  -5  19   7        2.01        3.24      6.77 o 
  -5  19   7       11.60       14.63     11.50 o 
  -5  19   6      152.27      130.63      9.21 o 
  -5  19   5       35.46       38.59      7.66 o 
  -5  19   4       22.98       23.08      9.38 o 
  -5  19   3       29.12       28.79      8.60 o 
  -5  19   2        1.51        9.23      9.02 o 
  -5  19   1       15.94       25.81     11.06 o 
  -5  19   0        2.09       -3.85      8.05 o 
  -5  19  -1       12.40       30.92     12.98 o 
  -5  19  -2        7.54       15.83      9.40 o 
  -5  19  -3        0.52        0.29      8.87 o 
  -5  19  -4       12.46       15.95     13.07 o 
  -5  19  -5       75.56       84.86     12.03 o 
  -5  18  10        7.75       -3.89      6.98 o 
  -5  18   9       16.47       21.18      5.70 o 
  -5  18   8        9.95       18.21      5.43 o 
  -5  18   7        0.45        2.85      7.08 o 
  -5  18   7       41.47       32.92     11.42 o 
  -5  18   6       42.65       40.02      7.51 o 
  -5  18   5      189.99      162.89      8.73 o 
  -5  18   4       58.06       39.31      7.74 o 
  -5  18   4       59.28       61.76     12.22 o 
  -5  18   3       49.33       30.91      9.20 o 
  -5  18   2        2.08        8.09      7.68 o 
  -5  18   1       12.19        0.27     11.22 o 
  -5  18   0       18.08       19.52      7.95 o 
  -5  18  -1       17.24        1.29     11.84 o 
  -5  18  -2        7.81        6.86      7.39 o 
  -5  18  -3        1.36        1.71      7.14 o 
  -5  18  -4       70.91       79.49     14.11 o 
  -5  18  -5      147.75      146.79     17.68 o 
  -5  18  -6      199.41      284.42     16.64 o 
  -5  18  -7      112.05      117.58     11.84 o 
  -5  18  -8        1.27       16.27      9.62 o 
  -5  18  -9       68.32       87.68     15.14 o 
  -5  17  12       17.03       25.22     10.08 o 
  -5  17  11       42.39       37.43      9.48 o 
  -5  17  10      136.36      108.44      9.78 o 
  -5  17  10      150.83      157.03     12.56 o 
  -5  17   9        9.61        1.84      5.26 o 
  -5  17   8        8.15        6.77      5.21 o 
  -5  17   7       30.45       37.45      5.77 o 
  -5  17   6       10.31        4.45      6.34 o 
  -5  17   5       72.46       71.80      7.58 o 
  -5  17   4       43.56       39.99      5.48 o 
  -5  17   3       24.51       18.40      5.02 o 
  -5  17   2       21.52       19.83      7.08 o 
  -5  17   1       14.16       10.66     10.01 o 
  -5  17   0       24.25       26.71      7.67 o 
  -5  17  -1       19.47       13.80      8.75 o 
  -5  17  -2        2.09        0.05      6.70 o 
  -5  17  -3       16.15       18.20      8.28 o 
  -5  17  -4       78.75       88.51     12.09 o 
  -5  17  -5       78.95      104.61     11.27 o 
  -5  17  -6      457.74      590.63     20.64 o 
  -5  17  -7      123.01      178.88     12.90 o 
  -5  17  -8      271.50      300.56     15.64 o 
  -5  17  -9      277.89      314.87     16.05 o 
  -5  17 -10        2.12        3.15     12.76 o 
  -5  17 -11       46.06       47.78     12.93 o 
  -5  17 -12       86.48       99.75     11.80 o 
  -5  16  14        0.18        9.05      6.38 o 
  -5  16  13       90.46       87.97      8.61 o 
  -5  16  12      214.94      203.07     13.43 o 
  -5  16  11      456.75      443.76     10.65 o 
  -5  16  10      121.24      144.14     10.10 o 
  -5  16  10      179.68      186.87     12.57 o 
  -5  16   9      322.07      305.44      9.08 o 
  -5  16   8      135.98      140.67      6.91 o 
  -5  16   7       28.46       28.54      4.66 o 
  -5  16   6       53.89       35.24      5.04 o 
  -5  16   5        1.70        1.61      6.13 o 
  -5  16   4       43.09       47.90      5.10 o 
  -5  16   3       18.98       17.31      4.52 o 
  -5  16   2        8.67        4.27      4.31 o 
  -5  16   1       61.42       88.87     10.25 o 
  -5  16   0        5.33        8.54      6.41 o 
  -5  16  -1       61.81       53.45      9.45 o 
  -5  16  -2      101.44      121.91      9.78 o 
  -5  16  -3        7.87        2.81      6.89 o 
  -5  16  -4        2.00        3.83     10.05 o 
  -5  16  -5       83.63       96.85     10.07 o 
  -5  16  -6      111.42      168.34     13.30 o 
  -5  16  -7       54.92       71.24      9.74 o 
  -5  16  -8       99.95      120.61     11.33 o 
  -5  16  -9       80.25       97.28     11.22 o 
  -5  16 -10      228.75      279.98     16.69 o 
  -5  16 -11        7.50       -4.71     13.00 o 
  -5  16 -12      225.87      231.10     13.98 o 
  -5  16 -13        6.36        2.71      8.36 o 
  -5  16 -14       50.03       63.52      9.89 o 
  -5  15  16        0.61       -4.24      7.28 o 
  -5  15  15       19.98       14.40      7.56 o 
  -5  15  14       22.40       18.36      7.68 o 
  -5  15  13       59.46       52.98      8.35 o 
  -5  15  12      154.88      132.87     11.12 o 
  -5  15  11      254.16      252.84      8.34 o 
  -5  15  10      202.08      178.44      7.06 o 
  -5  15   9        8.81       13.53      4.39 o 
  -5  15   8       32.87       32.69      4.58 o 
  -5  15   7        1.08        2.01      3.64 o 
  -5  15   6      104.31       81.16      5.55 o 
  -5  15   5        1.48        3.14      4.88 o 
  -5  15   4       30.70       30.54      4.43 o 
  -5  15   3       23.16       19.30      4.26 o 
  -5  15   2        0.52       -3.25      3.87 o 
  -5  15   1       18.73       30.03      8.71 o 
  -5  15   0      167.66      171.82     10.41 o 
  -5  15  -1       19.89       34.45      8.46 o 
  -5  15  -2        2.70        2.78      6.82 o 
  -5  15  -3       10.62        5.81      5.91 o 
  -5  15  -4       25.58       23.97      9.07 o 
  -5  15  -5        2.34       -0.82      9.85 o 
  -5  15  -6       12.58       17.25      7.59 o 
  -5  15  -7        0.41        7.64      7.34 o 
  -5  15  -8      183.05      204.32     12.32 o 
  -5  15  -9      143.55      165.46     14.41 o 
  -5  15 -10      129.45      143.06     13.41 o 
  -5  15 -11       45.28       39.81     11.84 o 
  -5  15 -12      279.14      309.24     15.05 o 
  -5  15 -13       20.67       20.11      8.33 o 
  -5  15 -14        6.41       14.23      8.32 o 
  -5  15 -15       54.70       52.49      9.77 o 
  -5  15 -16        1.08        8.98     12.22 o 
  -5  14  16        6.42        1.80      6.34 o 
  -5  14  15       14.86        9.07      7.16 o 
  -5  14  14        7.57        2.41      5.83 o 
  -5  14  13       59.90       61.57      7.74 o 
  -5  14  12       53.72       50.56      6.23 o 
  -5  14  11        5.18       15.33      5.45 o 
  -5  14  10       55.27       46.70      6.49 o 
  -5  14  10      149.95      147.50     10.21 o 
  -5  14   9        2.51        5.20      3.85 o 
  -5  14   8        3.75        8.78      3.90 o 
  -5  14   7        3.50        9.59      3.60 o 
  -5  14   6        2.30        8.12      3.80 o 
  -5  14   5        7.75        6.62      4.21 o 
  -5  14   4        1.68        0.93      3.27 o 
  -5  14   3       26.11       33.83      4.19 o 
  -5  14   2        2.29        3.88      3.36 o 
  -5  14   1      135.77      182.78     10.28 o 
  -5  14   0      388.14      297.39     11.87 o 
  -5  14  -1      109.20      114.42      9.50 o 
  -5  14  -2        2.68        5.65      6.35 o 
  -5  14  -3       83.11       89.12      8.03 o 
  -5  14  -4       19.76       18.04      8.21 o 
  -5  14  -5        9.52       17.14      6.53 o 
  -5  14  -6      116.66      143.95     10.93 o 
  -5  14  -7       37.30       38.46      7.12 o 
  -5  14  -8       13.45        8.50      7.04 o 
  -5  14  -9       22.94        9.79      9.98 o 
  -5  14 -10       94.23       93.92     11.63 o 
  -5  14 -11      101.90      102.29     11.84 o 
  -5  14 -12       15.96       21.33      7.89 o 
  -5  14 -13       45.16       58.34      8.92 o 
  -5  14 -14       79.12       80.60      9.87 o 
  -5  14 -15       53.03       55.85     11.81 o 
  -5  14 -16        2.75       -0.64     11.11 o 
  -5  14 -17       11.30        3.49      7.95 o 
   5 -13 -19       21.67       22.54      8.31 o 
  -5  13  17        0.01       -3.12      7.11 o 
  -5  13  15        0.32       -1.65      5.99 o 
  -5  13  14        0.64       -5.97      5.97 o 
  -5  13  13       14.43       21.43      4.36 o 
  -5  13  12      174.98      161.75      7.13 o 
  -5  13  11      108.91       88.69      5.71 o 
  -5  13  10       19.11       20.74      3.89 o 
  -5  13   9       33.13       34.31      3.92 o 
  -5  13   8       68.75       68.26      4.65 o 
  -5  13   7        6.14       12.46      3.50 o 
  -5  13   6      251.90      211.52      7.52 o 
  -5  13   5      125.63      116.65      5.58 o 
  -5  13   4        0.02        2.21      3.06 o 
  -5  13   3      188.29      169.79      5.77 o 
  -5  13   2      127.03      113.49      5.06 o 
  -5  13   1       69.46       59.20      5.29 o 
  -5  13   0       31.96       26.43      5.44 o 
  -5  13  -1       91.23       86.99      9.15 o 
  -5  13  -2       45.49       34.93      6.51 o 
  -5  13  -3      730.73      684.38     16.09 o 
  -5  13  -4      193.28      173.69     11.50 o 
  -5  13  -5      198.32      221.18     11.18 o 
  -5  13  -6       77.29       81.14      8.64 o 
  -5  13  -7        9.50       -2.59      5.32 o 
  -5  13  -8       15.29       19.71      4.37 o 
  -5  13  -9       60.46       59.51      7.55 o 
  -5  13  -9       80.58       70.88      9.96 o 
  -5  13 -10      123.34      123.66      7.88 o 
  -5  13 -11      165.54      166.65      8.53 o 
  -5  13 -12       18.92       10.55      4.79 o 
  -5  13 -13       18.78       29.58      5.75 o 
  -5  13 -14      154.16      164.00      8.07 o 
  -5  13 -15       41.25       44.31      9.48 o 
  -5  13 -15       42.04       47.59     11.76 o 
  -5  13 -16        3.40      -10.57     10.64 o 
   5 -12 -20       18.67       10.05      8.12 o 
   5 -12 -19        8.20        5.83      7.51 o 
   5 -12 -18       10.69        4.15      7.56 o 
   5 -12 -17        0.08        0.62      6.52 o 
   5 -12 -16       18.56        8.20      9.29 o 
   5 -12 -15       60.20       33.27      7.08 o 
   5 -12 -14       10.00       13.73      3.96 o 
  -5  12  13       24.12       30.29      3.44 o 
  -5  12  12       27.68       24.29      3.87 o 
  -5  12  11       31.21       24.34      4.13 o 
  -5  12  10       54.67       52.63      4.05 o 
  -5  12   9       81.98       78.26      4.53 o 
  -5  12   8        8.35        6.59      3.08 o 
  -5  12   7       15.25       12.13      3.01 o 
  -5  12   6      128.08       90.95      5.28 o 
  -5  12   5       59.76       39.80      4.48 o 
  -5  12   4      392.69      342.28      7.23 o 
  -5  12   3       28.06       29.82      3.48 o 
  -5  12   2       73.43       66.61      4.00 o 
  -5  12   1      267.53      255.90      6.82 o 
  -5  12   0      541.88      513.19     13.28 o 
  -5  12  -1      196.00      288.72     11.47 o 
  -5  12  -2        1.01       -2.58      4.91 o 
  -5  12  -3      224.37      210.77      6.17 o 
  -5  12  -4      110.03      131.84      6.25 o 
  -5  12  -5       56.61       50.57      4.55 o 
  -5  12  -6       32.32       28.69      5.50 o 
  -5  12  -7       21.92       24.57      3.94 o 
  -5  12  -8        6.93        1.37      3.92 o 
  -5  12  -9       14.26       10.43      4.10 o 
  -5  12 -10       15.01       10.44      5.79 o 
  -5  12 -11      182.64      214.75      8.81 o 
  -5  12 -12       30.32       27.52      6.73 o 
  -5  12 -12       30.66       53.35     10.18 o 
  -5  12 -13        0.00        2.09      4.62 o 
  -5  12 -14      131.32      157.68      7.83 o 
  -5  12 -15      281.29      288.47     14.50 o 
  -5  12 -15      284.96      291.21     14.86 o 
  -5  12 -16        0.45       -4.60      8.09 o 
  -5  12 -16        2.09       -7.60      9.82 o 
  -5  12 -17        0.64       -6.50      9.18 o 
  -5  12 -18       69.09       56.79     10.82 o 
   5 -11 -20       17.03       16.74      7.79 o 
   5 -11 -19        0.94       -4.07      7.15 o 
   5 -11 -18        6.45       -0.83      7.20 o 
   5 -11 -17        1.81       -4.16      6.74 o 
   5 -11 -16       59.01       55.80      9.70 o 
   5 -11 -15       36.18       35.17      6.88 o 
   5 -11 -14       76.43       76.03      5.01 o 
  -5  11  13       36.19       30.62      4.02 o 
   5 -11 -12        1.33        3.44      3.20 o 
   5 -11 -11        4.21        7.70      4.24 o 
  -5  11  10        7.13        6.68      3.01 o 
   5 -11 -10       10.72       17.68      6.81 o 
  -5  11   9        0.90        3.24      2.86 o 
  -5  11   8       91.74       82.41      4.28 o 
  -5  11   7        6.08        8.29      2.81 o 
  -5  11   6        9.09        7.28      3.34 o 
  -5  11   5       77.41       81.51      4.26 o 
  -5  11   4      228.35      197.61      5.35 o 
  -5  11   3      122.57       93.98      4.21 o 
  -5  11   2        0.22        1.56      2.58 o 
  -5  11   1      367.44      324.05      6.93 o 
  -5  11   0      429.79      385.99     11.09 o 
  -5  11  -1      299.12      319.96     11.05 o 
  -5  11  -2        4.72        6.45      2.79 o 
  -5  11  -3      205.76      206.87      5.95 o 
  -5  11  -4      209.82      200.15      6.67 o 
  -5  11  -5       50.34       46.31      4.69 o 
  -5  11  -6       42.76       50.83      5.36 o 
  -5  11  -7       39.63       36.08      4.15 o 
  -5  11  -8       25.93       17.95      4.00 o 
  -5  11  -9       62.64       60.60      4.99 o 
  -5  11 -10      225.21      233.12      8.52 o 
  -5  11 -11       15.30       22.98      5.95 o 
  -5  11 -12      132.61      142.17      8.94 o 
  -5  11 -12      213.54      243.94     13.74 o 
  -5  11 -13        0.47       -0.18      4.46 o 
  -5  11 -14       66.82       85.79      6.04 o 
  -5  11 -15        1.61        2.65      4.86 o 
  -5  11 -16      114.34      109.44     11.62 o 
  -5  11 -16      129.09      130.35     11.57 o 
  -5  11 -17        0.70       -5.83      8.76 o 
  -5  11 -18        2.65       -1.38      9.36 o 
  -5  11 -19        3.06        5.96      6.28 o 
   5 -10 -21        5.18       -0.21     10.72 o 
   5 -10 -20       49.85       41.33      8.33 o 
   5 -10 -19        0.02       -2.92      6.66 o 
   5 -10 -18      128.34      121.97      9.71 o 
   5 -10 -17      263.05      222.64     12.98 o 
   5 -10 -16       49.28       55.01      9.24 o 
   5 -10 -15       35.35       42.83      4.39 o 
   5 -10 -14       72.72       83.23      4.84 o 
  -5  10  13        1.15        0.11      3.19 o 
   5 -10 -12        0.06        2.18      3.16 o 
  -5  10  11       38.73       29.77      4.15 o 
  -5  10  10        2.76        0.62      3.97 o 
   5 -10 -10       26.03       12.88      6.01 o 
  -5  10   9        7.35        1.62      2.32 o 
   5 -10  -8        0.49        2.53      2.21 o 
  -5  10   7       71.00       55.38      3.42 o 
  -5  10   6      738.96      544.09     10.00 o 
  -5  10   5      295.75      245.51      5.66 o 
  -5  10   4       33.60       35.48      1.70 o 
  -5  10   3       13.75        9.89      1.66 o 
  -5  10   2      994.54      909.75      9.68 o 
  -5  10   1       15.96       18.43      2.77 o 
  -5  10   0     1771.67     1824.91     13.62 o 
  -5  10  -1       21.74       22.05      3.85 o 
  -5  10  -1       22.40       20.24      6.03 o 
  -5  10  -2       53.37       57.99      3.79 o 
  -5  10  -3      416.98      400.77      7.38 o 
  -5  10  -4     1060.32     1036.74     12.06 o 
  -5  10  -5      446.89      469.26      8.52 o 
  -5  10  -6      356.75      238.35      8.34 o 
  -5  10  -7      175.42      189.18      6.06 o 
  -5  10  -8        2.28        6.40      3.17 o 
  -5  10  -9       42.84       47.74      4.28 o 
  -5  10 -10       72.65       74.04      6.03 o 
  -5  10 -11        1.68        6.07      4.95 o 
  -5  10 -12       13.80       12.20      5.45 o 
  -5  10 -12       71.23       83.80     10.09 o 
  -5  10 -13      257.63      259.54      8.17 o 
  -5  10 -14      245.57      265.47      8.42 o 
  -5  10 -15       43.41       55.40      5.42 o 
  -5  10 -16       10.19        7.41      7.77 o 
  -5  10 -16       57.76       59.06      9.49 o 
  -5  10 -17        2.34       -0.92      8.47 o 
  -5  10 -18        6.15        4.91      6.01 o 
  -5  10 -19        0.10        4.48      5.80 o 
  -5  10 -20       21.35       31.61      9.96 o 
   5  -9 -22        1.94       12.06      7.01 o 
   5  -9 -21        0.03       -7.08     10.18 o 
   5  -9 -20        1.86        1.46      6.52 o 
   5  -9 -19        3.62        5.80      6.31 o 
   5  -9 -18       36.75       41.70      7.18 o 
   5  -9 -17      309.07      308.19     13.85 o 
   5  -9 -16      144.22      138.98      9.27 o 
  -5   9  16      145.16      160.56      8.41 o 
   5  -9 -15        6.65       12.70      3.39 o 
   5  -9 -14      116.60      129.10      5.14 o 
   5  -9 -13        0.01        4.73      4.81 o 
   5  -9 -12        4.00        1.16      4.63 o 
   5  -9 -11       27.05       24.91      7.21 o 
   5  -9 -10        7.45       11.00      6.62 o 
   5  -9  -9        5.58        4.09      3.00 o 
   5  -9  -8      132.24      115.42      4.55 o 
  -5   9   7        2.05        1.75      2.00 o 
  -5   9   6      177.22      204.02      5.53 o 
  -5   9   5      174.61      169.14      4.58 o 
  -5   9   4      631.13      606.87      4.58 o 
  -5   9   3     1279.40     1199.98      7.13 o 
  -5   9   2       19.62       15.13      1.68 o 
  -5   9   1      662.17      662.28      6.28 o 
  -5   9   0       24.29       22.27      2.49 o 
  -5   9  -1      598.64      545.39      7.76 o 
  -5   9  -2      299.87      303.39      6.10 o 
  -5   9  -3      208.10      222.57      5.61 o 
  -5   9  -4      164.57      178.60      7.52 o 
  -5   9  -4      300.39      329.96     10.26 o 
  -5   9  -5       32.14       41.04      3.71 o 
  -5   9  -6       61.48       62.67      4.45 o 
  -5   9  -7       35.88       38.66      3.65 o 
  -5   9  -8       29.24       23.10      3.45 o 
  -5   9  -9       49.52       40.24      4.00 o 
  -5   9 -10      183.53      186.14      7.11 o 
  -5   9 -11      137.27      142.47      6.61 o 
  -5   9 -12       12.62       14.01      3.74 o 
  -5   9 -13       67.49       64.50      4.94 o 
  -5   9 -14      108.22      108.99      5.96 o 
  -5   9 -15       78.83       67.30      8.71 o 
  -5   9 -15       85.98       79.60      9.04 o 
  -5   9 -16       19.15       34.75      8.37 o 
  -5   9 -17        0.08       -1.84      8.27 o 
  -5   9 -18        7.21        4.12      5.72 o 
  -5   9 -19       37.10       38.33      6.58 o 
  -5   9 -20       25.18       29.95      7.06 o 
   5  -8 -22        7.98        7.02      7.09 o 
   5  -8 -21      129.17      130.02     12.92 o 
   5  -8 -20        2.61        1.51      6.71 o 
   5  -8 -19       12.51       15.79      6.49 o 
   5  -8 -18       51.40       51.45      7.58 o 
   5  -8 -17        8.67        7.09      8.40 o 
   5  -8 -16      100.14       97.61      9.73 o 
   5  -8 -15       10.41       13.13      5.45 o 
   5  -8 -14       54.83       45.23      6.49 o 
   5  -8 -13       97.24       98.02      7.40 o 
   5  -8 -12        2.03        5.15      4.68 o 
   5  -8 -11      401.44      331.93      8.06 o 
   5  -8 -10      204.48      177.71      6.69 o 
   5  -8  -9        0.99        3.78      3.13 o 
   5  -8  -8       34.71       22.46      3.24 o 
   5  -8  -7        1.28       -1.21      3.03 o 
  -5   8   6      346.49      207.10      5.47 o 
   5  -8  -5       75.40       80.12      3.06 o 
  -5   8   4       91.98      100.71      1.52 o 
  -5   8   3      140.35      140.66      2.00 o 
  -5   8   2      273.44      239.99      2.69 o 
  -5   8   1       23.98       24.28      1.92 o 
  -5   8   0       40.67       48.99      2.32 o 
  -5   8  -1       17.45       21.24      3.15 o 
  -5   8  -1       25.69       27.71      3.41 o 
  -5   8  -2        6.06        9.12      1.81 o 
  -5   8  -3      121.27      106.71      3.99 o 
  -5   8  -4      491.00      468.14     10.70 o 
  -5   8  -4      887.85      893.01     14.37 o 
  -5   8  -5      332.81      330.03      6.75 o 
  -5   8  -6      804.17      869.69     10.50 o 
  -5   8  -7      318.33      313.94      6.73 o 
  -5   8  -8      168.14      176.25      5.59 o 
  -5   8  -9       46.51       46.06      3.76 o 
  -5   8 -10      227.67      189.19      6.73 o 
  -5   8 -11        9.93        8.28      4.57 o 
  -5   8 -12       68.22       70.23      4.69 o 
  -5   8 -13       48.43       56.01      4.61 o 
  -5   8 -14      116.38      114.55      5.66 o 
  -5   8 -15       10.91       11.67      3.97 o 
  -5   8 -16        3.13       18.22      7.67 o 
  -5   8 -17        3.67        0.31      5.38 o 
  -5   8 -18       53.24       57.40      6.50 o 
  -5   8 -19        5.83        3.31      5.80 o 
  -5   8 -20       39.61       40.30      6.84 o 
  -5   8 -21        1.24       12.80      8.86 o 
   5  -7 -22        1.99       18.23     10.74 o 
   5  -7 -21        2.93        6.41      6.99 o 
   5  -7 -20       18.04       19.18      7.25 o 
   5  -7 -19       28.78       23.22      6.69 o 
   5  -7 -18       54.45       49.47      7.19 o 
   5  -7 -17      182.83      153.91      9.33 o 
   5  -7 -16       60.91       74.07      8.90 o 
   5  -7 -15       50.97       55.96      6.86 o 
   5  -7 -14       71.12       71.74      4.93 o 
   5  -7 -13        0.78       -1.48      3.20 o 
   5  -7 -12        0.78        2.85      4.20 o 
   5  -7 -12      261.94      266.29     11.93 o 
   5  -7 -11       28.85      137.01      6.59 o 
   5  -7 -10      237.78      272.48      7.47 o 
   5  -7  -9        3.22        5.08      2.93 o 
   5  -7  -8     1019.11      957.53     10.99 o 
   5  -7  -7       26.13       20.99      2.76 o 
   5  -7  -6      308.37      278.79      6.04 o 
  -5   7   5      106.80       80.71      1.43 o 
   5  -7  -4       85.76       81.68      1.39 o 
   5  -7  -3       95.22       86.87      1.68 o 
   5  -7  -2       50.22       41.73      1.40 o 
  -5   7   1       48.88       51.54      2.81 o 
  -5   7   1       74.66       86.97      2.91 o 
  -5   7   0       16.37       14.46      1.66 o 
  -5   7  -1       37.35       34.15      3.32 o 
  -5   7  -1       71.09       77.44      3.77 o 
  -5   7  -2      165.04      165.63      3.35 o 
  -5   7  -3      142.32      139.92      3.17 o 
  -5   7  -4      119.75      122.91      3.01 o 
  -5   7  -5       20.34       25.48      3.09 o 
  -5   7  -6      910.07      918.64     10.23 o 
  -5   7  -7      192.90      172.03      5.09 o 
  -5   7  -8     1644.14     1572.53     13.81 o 
  -5   7  -9     1056.53      995.15     11.42 o 
  -5   7 -10       30.02       37.38      4.67 o 
  -5   7 -11      280.86      273.65      7.43 o 
  -5   7 -12      179.76      197.28      6.17 o 
  -5   7 -13        3.25        4.47      3.32 o 
  -5   7 -14       13.52       14.96      3.67 o 
  -5   7 -15       24.98       22.86      4.09 o 
  -5   7 -16       38.64       41.41      7.65 o 
  -5   7 -17        5.15        8.74      5.19 o 
  -5   7 -18       34.70       37.93      6.12 o 
  -5   7 -19       12.29       19.45      5.77 o 
  -5   7 -20        3.56        6.96      6.00 o 
  -5   7 -21       16.36        9.28      8.88 o 
  -5   7 -21       91.16       93.87     13.81 o 
  -5   7 -22       17.96       19.31      9.27 o 
   5  -6 -23        4.40        8.05      8.07 o 
   5  -6 -22       45.45       48.63      8.89 o 
   5  -6 -21       16.85       12.51      6.94 o 
   5  -6 -20        0.85        0.49      6.76 o 
   5  -6 -19        3.79       -1.30      6.43 o 
   5  -6 -18       11.00        7.50      5.90 o 
   5  -6 -17       14.57       16.79      5.79 o 
   5  -6 -16      163.72      162.67      9.13 o 
   5  -6 -16      194.64      172.09     10.05 o 
   5  -6 -15        4.72        5.43      3.85 o 
   5  -6 -14        3.21        3.74      3.51 o 
   5  -6 -13      154.36      143.62      5.93 o 
   5  -6 -12      518.98      437.18      8.66 o 
   5  -6 -11     2280.96     2207.08     17.56 o 
   5  -6 -10      172.71      170.64      6.16 o 
   5  -6  -9        3.79        4.47      2.92 o 
   5  -6  -8       62.26       55.24      3.72 o 
   5  -6  -7       32.25       29.49      2.80 o 
   5  -6  -6      162.07       97.33      4.54 o 
   5  -6  -5      189.34      165.97      2.41 o 
   5  -6  -4        8.30        6.35      0.74 o 
  -5   6   3        0.00        1.36      0.73 o 
   5  -6  -2      278.18      277.09      2.72 o 
  -5   6   1      584.56      577.15      5.22 o 
   5  -6  -1     1355.15     1343.28     15.68 o 
   5  -6   0      883.23      850.15      5.61 o 
   5  -6   1     1116.36     1014.09     12.48 o 
   5  -6   1     1519.87     1518.16      7.72 o 
  -5   6  -2        9.89        9.09      1.49 o 
  -5   6  -3        0.86        1.89      1.40 o 
  -5   6  -4       98.90       88.03      2.51 o 
  -5   6  -5       65.38       59.69      2.53 o 
  -5   6  -6      394.55      400.15      4.72 o 
  -5   6  -7      824.12      791.12      9.20 o 
  -5   6  -8      765.31      749.29      9.21 o 
  -5   6  -9        0.52        2.84      2.64 o 
  -5   6 -10      731.05      751.61     10.05 o 
  -5   6 -11       63.12       51.32      4.84 o 
  -5   6 -12        3.01        3.18      3.70 o 
  -5   6 -12       46.25       46.82      8.38 o 
  -5   6 -13       25.37       28.24      3.31 o 
  -5   6 -14        4.83        8.88      3.28 o 
  -5   6 -15       39.29       32.72      7.41 o 
  -5   6 -16       14.61       14.70      6.67 o 
  -5   6 -16       47.63       73.29     10.44 o 
  -5   6 -17      183.41      173.59      7.81 o 
  -5   6 -18       31.57       45.67      6.28 o 
  -5   6 -19       45.59       58.50      6.59 o 
  -5   6 -20       14.43       18.49      5.72 o 
  -5   6 -21       38.24       39.18      9.32 o 
  -5   6 -21       38.50       13.91     12.24 o 
   5  -5 -23        0.00        0.39      7.42 o 
   5  -5 -22       14.33       20.70     10.49 o 
   5  -5 -21        3.48      -10.32     10.32 o 
   5  -5 -20        5.88        2.68      6.48 o 
   5  -5 -19        0.23       -0.63      6.35 o 
   5  -5 -18        2.43        1.59      6.08 o 
   5  -5 -17       14.46       13.23      5.58 o 
   5  -5 -17       16.86       25.81      5.77 o 
   5  -5 -16        8.92       10.21      3.65 o 
   5  -5 -15       18.42       18.95      3.84 o 
   5  -5 -14      500.18      426.92      8.77 o 
   5  -5 -13       71.77       69.70      1.99 o 
   5  -5 -12     1782.99     1592.95      7.22 o 
  -5   5  11      607.53      573.69      3.29 o 
   5  -5 -11      941.33      801.27     10.58 o 
  -5   5  10     1935.79     1534.38      4.93 o 
   5  -5 -10     1959.93     1858.94     15.27 o 
   5  -5  -9       49.61       34.40      0.84 o 
  -5   5   8      369.57      311.63      2.14 o 
   5  -5  -7        6.43        7.78      0.66 o 
  -5   5   6      425.20      399.66      4.26 o 
   5  -5  -6     1148.18     1025.51      9.86 o 
   5  -5  -5      256.67      232.42      3.87 o 
  -5   5   4        0.05        0.40      0.84 o 
  -5   5   3       42.38       45.03      1.14 o 
  -5   5   2       52.93       72.91      1.45 o 
   5  -5  -1      350.65      402.14      5.45 o 
   5  -5   0      252.08      237.79      2.81 o 
   5  -5   1      253.46      328.05      3.55 o 
  -5   5  -2        5.11        7.04      1.00 o 
  -5   5  -3        3.78        5.20      1.34 o 
   5  -5   4       67.06       89.02      2.42 o 
   5  -5   5      242.06      259.07      3.72 o 
  -5   5  -6       55.70       55.54      2.44 o 
  -5   5  -7       25.76       27.91      1.63 o 
  -5   5  -8      165.12      182.81      4.71 o 
  -5   5  -9      102.23      118.07      4.17 o 
  -5   5 -10      374.67      436.70      7.69 o 
  -5   5 -11     1259.09     1335.74     12.81 o 
  -5   5 -12      610.64      620.14     10.47 o 
  -5   5 -12      674.61      645.60     16.89 o 
  -5   5 -13      178.66      197.17      5.52 o 
  -5   5 -14       16.09       11.65      6.13 o 
  -5   5 -15        1.50        3.45      4.06 o 
  -5   5 -16       68.72       70.86      8.46 o 
  -5   5 -16       72.18       64.71      8.89 o 
  -5   5 -17        0.22        5.71      4.39 o 
  -5   5 -18        2.34        3.52      4.83 o 
  -5   5 -19       11.11        8.90      5.15 o 
  -5   5 -20       92.50      104.72      7.31 o 
  -5   5 -21        9.32       -2.65      8.47 o 
  -5   5 -21       11.04       15.44     10.88 o 
   5  -4 -23      112.06      121.25     13.71 o 
   5  -4 -22       88.59       71.31      8.94 o 
   5  -4 -21       13.95       21.27      7.16 o 
   5  -4 -20       87.99       64.95      8.51 o 
   5  -4 -19        0.03       -1.48      6.11 o 
   5  -4 -18        1.16        7.94      4.19 o 
   5  -4 -17        8.87       13.67      5.60 o 
   5  -4 -17       11.25       17.27      7.36 o 
   5  -4 -16        0.00        0.76      3.51 o 
   5  -4 -15       67.89       65.40      4.51 o 
   5  -4 -14       16.94       16.87      3.71 o 
   5  -4 -13       57.02       43.38      4.15 o 
  -5   4  12        3.03        2.83      1.78 o 
   5  -4 -12      214.87      213.75      9.48 o 
  -5   4  11      102.09      103.38      2.39 o 
   5  -4 -11      795.44      642.38      9.22 o 
   5  -4 -10      303.62      250.63      3.87 o 
  -5   4  10      902.74      882.92      7.62 o 
   5  -4  -9       16.78       18.53      1.20 o 
   5  -4  -8      923.26      949.59      4.91 o 
   5  -4  -7       14.88       18.97      1.43 o 
  -5   4   6       11.75       16.50      1.83 o 
   5  -4  -5      335.90      340.00      4.16 o 
  -5   4   4      708.44      736.34      4.67 o 
  -5   4   3        7.26       10.16      0.79 o 
   5  -4  -2       96.92       93.79      1.34 o 
   5  -4  -1      242.34      301.58      4.89 o 
  -5   4   0     1280.44     1254.18      5.26 o 
  -5   4  -1      222.72      273.45      2.93 o 
   5  -4   2       27.37       40.28      2.27 o 
   5  -4   3      164.49      152.10      3.55 o 
  -5   4  -4        0.93        3.04      1.29 o 
  -5   4  -5      320.07      354.75      4.17 o 
  -5   4  -6      140.34      168.59      3.13 o 
  -5   4  -7      285.33      283.50      3.54 o 
  -5   4  -8       64.57       76.05      1.95 o 
  -5   4  -9      614.01      645.89      7.84 o 
  -5   4 -10      136.89      127.87      7.81 o 
  -5   4 -10      157.84      157.99      6.06 o 
  -5   4 -11        7.86        9.81      2.99 o 
  -5   4 -11       11.54       12.56      7.43 o 
  -5   4 -12       58.40       56.88      3.81 o 
  -5   4 -12      160.48      140.71     10.06 o 
  -5   4 -13       37.18       45.25      3.16 o 
  -5   4 -14       51.35       54.20      4.66 o 
  -5   4 -15       26.94       29.42      6.91 o 
  -5   4 -15      146.97      154.97     10.44 o 
  -5   4 -16        0.51        6.97      6.36 o 
  -5   4 -16       61.89       64.66      8.97 o 
  -5   4 -17        5.78        5.46      3.38 o 
  -5   4 -18       10.20       11.49      4.68 o 
  -5   4 -19       39.94       46.11      6.00 o 
  -5   4 -20       14.89       18.85      8.66 o 
  -5   4 -21        2.65        1.07      8.35 o 
  -5   4 -22        2.02        1.54      8.02 o 
   5  -3 -23       11.26       26.72     11.27 o 
   5  -3 -22        0.97        2.32      7.33 o 
   5  -3 -21       30.26       21.99      7.36 o 
   5  -3 -20        6.71        8.47      6.41 o 
   5  -3 -19        7.16        6.03      4.00 o 
   5  -3 -18        1.66        6.76      3.96 o 
   5  -3 -17       39.27       39.24      7.03 o 
   5  -3 -17       49.99       44.05      7.38 o 
   5  -3 -16       25.62       19.76      3.73 o 
   5  -3 -15       13.83       11.48      3.39 o 
   5  -3 -14       51.58       54.07      4.12 o 
   5  -3 -13      217.05      186.02      5.82 o 
   5  -3 -12       70.43       80.68      4.37 o 
   5  -3 -11      578.10      578.44      8.99 o 
  -5   3  10      129.72      123.22      3.24 o 
   5  -3 -10      214.83      234.83      8.89 o 
  -5   3   9        8.98       12.02      1.27 o 
   5  -3  -8        1.36        1.46      1.32 o 
   5  -3  -7       11.28       12.53      1.44 o 
   5  -3  -6       52.90       51.16      2.32 o 
   5  -3  -5      164.11      138.82      3.19 o 
  -5   3   4      286.57      280.79      3.11 o 
  -5   3   3     1104.73     1177.02      6.23 o 
  -5   3   2        3.48        9.93      1.52 o 
   5  -3  -1     4887.47     5488.24     17.23 o 
  -5   3   0       74.02       94.63      3.88 o 
   5  -3   1     4642.23     5176.30     22.94 o 
  -5   3  -2      494.68      488.96      8.62 o 
  -5   3  -3     1205.13     1256.12     14.22 o 
  -5   3  -4      782.34      826.57     12.04 o 
  -5   3  -5       15.10       30.21      2.41 o 
  -5   3  -6      350.22      330.62      5.84 o 
  -5   3  -7        8.48        9.80      1.88 o 
  -5   3  -8       63.95       59.10      2.75 o 
  -5   3  -9      212.16      216.52      2.90 o 
  -5   3 -10      199.32      203.84      4.45 o 
   5  -3  10      224.08      169.91      2.71 o 
  -5   3 -11       11.00       13.90      2.53 o 
  -5   3 -11      160.58      174.52      9.71 o 
  -5   3 -12      832.11      892.16      7.44 o 
  -5   3 -13       50.36       47.27      4.39 o 
  -5   3 -14       38.98       40.15      4.24 o 
  -5   3 -15       86.92       75.06      8.17 o 
  -5   3 -15      127.51      122.61      9.45 o 
  -5   3 -16       23.74       31.17      7.41 o 
  -5   3 -16       47.53       51.50      8.32 o 
  -5   3 -17        3.58        7.20      4.27 o 
  -5   3 -18        1.41        1.26      3.58 o 
  -5   3 -19        0.10        3.49      4.70 o 
  -5   3 -20       21.45       20.56      8.92 o 
  -5   3 -21       33.90       25.55      8.86 o 
  -5   3 -22       35.67       41.83      9.42 o 
   5  -2 -23       48.72       68.13     12.20 o 
   5  -2 -22       11.43       25.49      8.25 o 
   5  -2 -21       43.56       34.20      8.06 o 
   5  -2 -20        2.97        3.77      6.52 o 
   5  -2 -19       13.03       18.73      4.27 o 
   5  -2 -18       40.27       39.96      4.69 o 
   5  -2 -17       11.14        8.78      5.81 o 
   5  -2 -17       18.92       15.86      6.93 o 
   5  -2 -16        7.17       10.61      5.04 o 
   5  -2 -16       99.47       86.00      9.11 o 
   5  -2 -15      151.32      135.95      5.48 o 
   5  -2 -14      276.60      258.34      6.81 o 
   5  -2 -13       25.71       29.51      3.54 o 
   5  -2 -12        1.01       -2.38      3.81 o 
   5  -2 -12        1.75       -0.39      5.84 o 
   5  -2 -11       80.88       71.33      5.75 o 
   5  -2 -11      114.85      120.55      7.62 o 
   5  -2 -10      613.04      608.04     12.41 o 
   5  -2 -10      676.75      696.31     13.36 o 
   5  -2  -9        4.50        8.15      1.57 o 
   5  -2  -8        0.21       -1.00      1.29 o 
   5  -2  -7      407.13      380.79      4.38 o 
  -5   2   6      187.56      183.62      3.82 o 
   5  -2  -5      408.73      428.30      5.33 o 
  -5   2   4      492.49      514.02      5.41 o 
  -5   2   3        0.06        2.13      1.32 o 
  -5   2   2      255.98      248.37      3.76 o 
   5  -2  -1      438.33      535.62      5.47 o 
  -5   2   0        0.35        9.73      1.49 o 
  -5   2  -1      564.37      664.14      6.03 o 
  -5   2  -2       59.23       60.39      2.19 o 
  -5   2  -3       22.80       28.52      1.81 o 
  -5   2  -4      932.74     1038.10     13.59 o 
  -5   2  -5      264.90      367.94      9.04 o 
  -5   2  -6      823.64      988.95      8.10 o 
  -5   2  -7        0.77        0.99      1.52 o 
  -5   2  -8       66.55       68.23      2.55 o 
  -5   2  -9       41.13       37.95      2.26 o 
  -5   2 -10        0.00        0.33      1.59 o 
  -5   2 -11       16.46       19.59      1.69 o 
  -5   2 -11       16.53       14.44      6.56 o 
  -5   2 -12       68.92       66.80      5.38 o 
  -5   2 -12      170.05      151.31      9.63 o 
  -5   2 -13       52.60       54.07      4.45 o 
  -5   2 -14        2.78        4.60      3.42 o 
  -5   2 -15       32.49       30.13      6.64 o 
  -5   2 -15       75.78       73.35      8.14 o 
  -5   2 -16        0.19        8.04      6.01 o 
  -5   2 -16       22.82       29.69      7.65 o 
  -5   2 -17        1.79        2.36      4.08 o 
  -5   2 -18       18.05       16.55      4.33 o 
  -5   2 -18       24.78       28.27      9.77 o 
  -5   2 -19       11.32        8.54      4.83 o 
  -5   2 -20       34.14       34.88      8.88 o 
  -5   2 -21        2.09        7.43      7.96 o 
  -5   2 -22        5.04       -8.42      8.42 o 
   5  -1 -23       49.84       64.16     12.31 o 
   5  -1 -22       85.00       98.03     10.46 o 
   5  -1 -21      191.93      188.57     12.08 o 
   5  -1 -20       11.09       24.35      7.80 o 
   5  -1 -19       16.47       17.14      4.38 o 
   5  -1 -18      281.23      254.28      7.59 o 
   5  -1 -17       19.81       13.58      6.38 o 
   5  -1 -17       36.79       29.56      6.81 o 
   5  -1 -16       31.25       38.30      4.31 o 
   5  -1 -15      300.93      275.83      7.27 o 
   5  -1 -14       28.62       19.33      3.49 o 
   5  -1 -13      402.85      384.60      7.74 o 
   5  -1 -12       22.48       29.55      3.34 o 
   5  -1 -11      763.39      778.96     10.70 o 
   5  -1 -10      350.08      370.32      6.89 o 
   5  -1  -9      193.52      205.32      7.34 o 
   5  -1  -8        0.38        1.40      1.65 o 
   5  -1  -7       37.04       33.27      2.16 o 
  -5   1   6       96.18      103.17      3.48 o 
   5  -1  -5      662.31      823.18      7.12 o 
   5  -1  -4       38.37       43.98      2.07 o 
   5  -1  -3       31.19       21.82      0.83 o 
  -5   1   2      207.69      246.01      3.03 o 
  -5   1   1      121.75      157.97      2.55 o 
  -5   1   0       31.94       40.13      0.83 o 
  -5   1  -1      171.75      197.66      3.34 o 
  -5   1  -2        0.14        1.71      1.11 o 
  -5   1  -3      947.77      929.45      6.56 o 
  -5   1  -4        4.49        6.47      2.96 o 
  -5   1  -5      357.03      423.76      9.59 o 
  -5   1  -6      140.29      146.85      3.28 o 
  -5   1  -7       20.14       22.82      1.75 o 
  -5   1  -8      479.44      493.43      5.09 o 
  -5   1  -9      126.01      140.21      2.44 o 
  -5   1 -10       16.29       10.75      1.09 o 
  -5   1 -10      776.29      977.88     14.01 o 
  -5   1 -11      199.33      222.91      6.38 o 
  -5   1 -12      253.26      258.93      6.45 o 
  -5   1 -13       72.22       64.25      4.26 o 
  -5   1 -14       81.91       80.06      4.68 o 
  -5   1 -15        0.06       -4.20      5.95 o 
  -5   1 -15       47.44       52.39      6.91 o 
  -5   1 -16       48.40       30.92      7.28 o 
  -5   1 -16       54.08       41.35      7.59 o 
  -5   1 -17       15.47       25.86      4.23 o 
  -5   1 -18       18.42        8.20      5.04 o 
  -5   1 -19       41.91       29.17      5.43 o 
  -5   1 -20       15.37       11.36      5.51 o 
  -5   1 -21        0.75        3.75      8.16 o 
  -5   1 -22       80.42       88.51     10.79 o 
   5   0 -23       19.44       26.94      8.64 o 
   5   0 -22       60.69       76.75     12.85 o 
   5   0 -21        0.18       19.88      7.52 o 
   5   0 -20        7.04       15.59      6.96 o 
   5   0 -19        9.19       13.62      4.30 o 
   5   0 -18      282.98      259.31      7.53 o 
   5   0 -17        6.15       15.90      6.08 o 
   5   0 -17      266.74      275.02     10.33 o 
   5   0 -16      191.12      170.49      8.32 o 
   5   0 -16      205.99      195.19     11.42 o 
   5   0 -15        3.04        3.20      3.38 o 
   5   0 -14      115.95      102.58      5.08 o 
   5   0 -13        7.00        9.01      3.11 o 
   5   0 -12       22.28       22.41      3.28 o 
   5   0 -11      146.11      134.38      7.91 o 
   5   0 -10      273.52      276.16      8.53 o 
   5   0  -9       89.97       97.82      5.61 o 
   5   0  -8       21.80       21.48      3.72 o 
   5   0  -7      481.09      455.21      5.98 o 
   5   0  -6      384.45      404.94      5.56 o 
   5   0  -5       29.69       23.96      2.83 o 
  -5   0   5       29.98       19.38      3.19 o 
  -5   0   4       72.94       79.08      1.72 o 
   5   0  -3        1.11        3.14      0.80 o 
  -5   0   2      133.89      144.20      2.38 o 
  -5   0   1     1238.12     1445.70      6.56 o 
   5   0   0      305.04      340.70      2.36 o 
   5   0   1     1536.16     1649.18      6.07 o 
  -5   0  -2        2.85        2.02      0.93 o 
  -5   0  -3       11.97       20.45      1.18 o 
  -5   0  -4       51.18       42.39      1.55 o 
  -5   0  -5      305.31      262.84      8.65 o 
  -5   0  -6       70.35       75.04      5.57 o 
  -5   0  -7      505.71      553.22      4.17 o 
  -5   0  -8      129.50      139.67      2.09 o 
  -5   0  -9      620.62      642.09      7.69 o 
  -5   0 -10        1.27        3.01      4.05 o 
  -5   0 -10       53.33       61.90      5.05 o 
  -5   0 -11      180.33      200.48      5.83 o 
  -5   0 -12       40.98       37.31      4.14 o 
  -5   0 -12       58.08       53.21      7.93 o 
  -5   0 -13      133.36      134.10      5.00 o 
  -5   0 -14      112.62      110.65      4.85 o 
  -5   0 -15        0.13        6.34      5.79 o 
  -5   0 -15        1.15       -5.49      5.49 o 
  -5   0 -16        0.09        2.85      5.97 o 
  -5   0 -17       16.71       19.12      6.49 o 
  -5   0 -18        1.27        2.47      4.81 o 
  -5   0 -19       14.50       16.37      5.01 o 
  -5   0 -20       10.47        7.61      5.35 o 
  -5   0 -21       19.67       17.92      6.26 o 
  -5   0 -22       99.79       95.73     11.16 o 
   5   1 -23       41.08       49.66     12.30 o 
   5   1 -22       15.72       16.78     11.41 o 
   5   1 -21        3.82       -4.28     11.30 o 
   5   1 -20       94.23       88.53      9.05 o 
   5   1 -19      327.48      309.05     13.14 o 
   5   1 -18       60.49       57.74      4.92 o 
   5   1 -17        0.46        1.06      5.72 o 
   5   1 -17        0.85       -3.79      7.11 o 
   5   1 -16      149.05      135.74      7.62 o 
   5   1 -16      150.40      125.97     10.84 o 
   5   1 -15       41.65       40.82      4.21 o 
   5   1 -14       92.19       89.58      4.75 o 
   5   1 -13        2.20        8.88      3.35 o 
   5   1 -12      608.51      598.23     13.26 o 
   5   1 -11      255.84      205.37     10.42 o 
   5   1 -10        9.21        6.02      3.93 o 
   5   1  -9       33.35       32.45      3.96 o 
   5   1  -8        1.70       -0.50      3.11 o 
   5   1  -7      205.15      218.72      4.50 o 
   5   1  -6      529.06      596.24      6.90 o 
   5   1  -5     2092.35     1741.71      9.27 o 
  -5  -1   4      210.03      233.84      2.96 o 
  -5  -1   3      518.86      615.12      3.86 o 
  -5  -1   2      277.70      335.71      3.44 o 
   5   1  -1      628.29      748.44      3.87 o 
   5   1   0      471.91      540.32      2.97 o 
   5   1   1      526.41      252.38      2.64 o 
  -5  -1  -2      284.88      326.33      7.72 o 
  -5  -1  -3      754.87      776.84     11.68 o 
  -5  -1  -4      285.41      329.14      8.29 o 
  -5  -1  -5      596.58      187.61      2.32 o 
  -5  -1  -5      603.38      672.70     11.85 o 
  -5  -1  -6      147.62      126.86      2.60 o 
  -5  -1  -6      284.04      270.37      4.30 o 
  -5  -1  -7        9.29        7.53      0.92 o 
  -5  -1  -8       10.65       11.48      1.77 o 
  -5  -1  -9      686.13      698.61      7.25 o 
  -5  -1 -10      353.98      323.12     10.29 o 
  -5  -1 -10      425.62      455.70      8.00 o 
  -5  -1 -11       63.80       67.78      3.91 o 
  -5  -1 -11       82.93       84.71      8.11 o 
  -5  -1 -12        0.16        2.45      2.83 o 
  -5  -1 -12       83.01       96.45      8.43 o 
  -5  -1 -13       26.74       29.44      3.28 o 
  -5  -1 -14        0.74       12.81      5.81 o 
  -5  -1 -15        7.15       10.37      6.23 o 
  -5  -1 -16        9.46        4.36      6.09 o 
  -5  -1 -17        4.29       -6.98      6.98 o 
  -5  -1 -18       32.69       29.93      5.58 o 
  -5  -1 -19        0.09       -0.10      5.11 o 
  -5  -1 -20       22.14       28.59      6.05 o 
  -5  -1 -21       60.10       61.77      7.24 o 
  -5  -1 -22       40.01       46.75     10.62 o 
   5   2 -23        0.77       -7.35      8.43 o 
   5   2 -22       54.61       57.83     11.82 o 
   5   2 -21        1.51       -3.47      6.65 o 
   5   2 -20        0.13        4.76      7.63 o 
   5   2 -19       11.87       12.02      7.22 o 
   5   2 -18        0.01        3.20      3.90 o 
   5   2 -17      134.89      135.32      9.46 o 
   5   2 -17      159.32      145.81      8.71 o 
   5   2 -16       53.68       41.46      5.30 o 
   5   2 -15        7.22        7.41      3.60 o 
   5   2 -14        0.34       -2.67      3.36 o 
   5   2 -13      307.87      305.21     10.54 o 
   5   2 -12      302.29      298.41     10.29 o 
   5   2 -11       31.93       20.08      5.19 o 
   5   2 -10       76.17       71.39      5.75 o 
   5   2  -9        1.82       -0.28      3.70 o 
   5   2  -8      297.07      302.00      8.23 o 
   5   2  -7      148.47      176.29      6.25 o 
  -5  -2   6      446.75      489.66      7.06 o 
   5   2  -5      387.19      398.07      5.76 o 
   5   2  -4       37.81       38.15      2.21 o 
  -5  -2   3        0.82        0.47      1.04 o 
   5   2  -2      469.51      483.39      5.17 o 
   5   2  -1      358.28      381.12      3.49 o 
   5   2   0       63.10       82.00      1.47 o 
  -5  -2  -1      466.82      479.07      5.50 o 
   5   2   2      333.11      331.05      4.73 o 
  -5  -2  -3      146.88      174.81      6.18 o 
  -5  -2  -4      104.35      116.57      3.19 o 
  -5  -2  -5      114.28      115.77      3.21 o 
  -5  -2  -6      389.20      253.69      4.89 o 
  -5  -2  -7        2.37        3.48      0.54 o 
  -5  -2  -8        5.22        0.29      1.17 o 
  -5  -2  -9        1.96        1.17      1.42 o 
  -5  -2 -10      109.29       94.50      6.66 o 
  -5  -2 -10      110.63      116.88      4.10 o 
  -5  -2 -11       25.90       29.27      3.10 o 
  -5  -2 -12      103.18      110.27      4.50 o 
  -5  -2 -12      220.39      220.60     10.54 o 
  -5  -2 -13       57.29       66.87      6.76 o 
  -5  -2 -14        0.81        5.99      5.32 o 
  -5  -2 -15       11.76        7.07      6.15 o 
  -5  -2 -16       41.00       32.48      7.22 o 
  -5  -2 -17        1.13        0.45      6.42 o 
  -5  -2 -18        0.66        6.18      7.98 o 
  -5  -2 -18       19.63       12.96      9.54 o 
  -5  -2 -19       91.28       83.54      6.77 o 
  -5  -2 -20        1.96        7.00      5.68 o 
  -5  -2 -21        0.27        2.31      9.06 o 
   5   3 -23       15.65       14.49      9.20 o 
   5   3 -22        1.80        3.61     10.75 o 
   5   3 -21        4.33        3.03      8.18 o 
   5   3 -20        2.23        5.92      7.66 o 
   5   3 -19       15.59       21.49      7.19 o 
   5   3 -18       34.72       27.65      4.29 o 
   5   3 -17        8.99        2.20      5.99 o 
   5   3 -17       59.44       61.64      7.61 o 
   5   3 -16      101.19       95.81      8.35 o 
   5   3 -16      121.72      140.19      8.84 o 
   5   3 -15        1.72        6.01      5.58 o 
   5   3 -14      156.94      151.92      8.79 o 
   5   3 -13      165.46      162.25      8.50 o 
   5   3 -12       18.73       18.02      5.32 o 
   5   3 -11      265.73      333.46     11.36 o 
   5   3 -10      498.94      538.86     12.31 o 
   5   3  -9      298.86      281.26      8.83 o 
   5   3  -8      720.60      745.62     12.89 o 
   5   3  -7        0.05        4.61      3.10 o 
   5   3  -6      462.44      402.61      6.82 o 
  -5  -3   5       44.22       59.54      3.18 o 
  -5  -3   4        8.58       11.89      2.01 o 
  -5  -3   3       79.31       87.44      2.85 o 
   5   3  -2      373.09      360.57      4.71 o 
   5   3  -1      229.15      248.96      4.05 o 
   5   3  -1      230.61      262.07      4.55 o 
   5   3   0      407.11      254.53      2.38 o 
  -5  -3  -1      160.29      193.04      4.07 o 
  -5  -3  -2      542.87      545.86      6.41 o 
  -5  -3  -3        9.75        9.32      1.92 o 
  -5  -3  -4       11.70       10.50      3.62 o 
  -5  -3  -5       45.70       55.13      3.01 o 
  -5  -3  -6      366.00      359.36      4.96 o 
  -5  -3  -7      676.52      613.31      4.87 o 
  -5  -3  -8      486.62      508.32     11.78 o 
  -5  -3  -9      313.10      269.30      3.05 o 
  -5  -3 -10        0.58        0.51      4.46 o 
  -5  -3 -11       38.64       39.90      7.19 o 
  -5  -3 -12      112.63      116.86      8.86 o 
  -5  -3 -13       49.27       52.02      6.66 o 
  -5  -3 -14       49.84       51.12      6.83 o
[truncated: 928,102 more chars]
